# Supplementary material for: Molecular basis for ubiquitin/Fubi cross-reactivity in USP16 and USP36
Source: Nat Chem Biol. 2023 Jul 13;19(11):1394–405. doi: 10.1038/s41589-023-01388-1 (PMC10611586; doi:10.1038/s41589-023-01388-1)
Supplement: Supplementary file 12 — Numerical source data. [file 41589_2023_1388_MOESM12_ESM.xlsx]

## Sheet: Titlepage
Molecular basis for Ubiquitin/Fubi cross-reactivity in USP16 and USP36
Numerical raw data for Figure 1

## Sheet: Fig. 1c
Protein	log2[HA-FUBI(C57A)-VS / HA-FUBI(C57A)-VS + IAA]	-log10[p values]			Significance threshold
Mitochondrial amidoxime-reducing component 1	1.8865	0.763914			x	y
Septin-2	0.105647	0.622178			30	1.84398
Septin-7	-0.41229	2.35093			29.99	1.84399
Septin-8	0.129425	0.214			29.98	1.844
Septin-9	-0.26694	0.990585			29.97	1.844
Septin-10	0.640602	0.306271			29.96	1.84401
Septin-11	-0.59962	0.818673			29.95	1.84402
Aladin	3.40799	1.35774			29.94	1.84403
Alanine--tRNA ligase, cytoplasmic	-0.97235	3.41035			29.93	1.84403
Alanine--tRNA ligase, mitochondrial	1.06398	1.89673			29.92	1.84404
Alanyl-tRNA editing protein Aarsd1	0.257674	0.253356			29.91	1.84405
Protein AATF	-1.00284	1.06432			29.9	1.84405
ATP-binding cassette sub-family B member 6, mitochondrial	2.61145	1.05215			29.89	1.84406
ATP-binding cassette sub-family B member 7, mitochondrial	1.43897	1.45853			29.88	1.84407
Multidrug resistance-associated protein 1	0.887975	4.66992			29.87	1.84407
ATP-binding cassette sub-family D member 1	4.00256	1.49432			29.86	1.84408
ATP-binding cassette sub-family D member 3	0.578294	1.36966			29.85	1.84409
ATP-binding cassette sub-family E member 1	-0.00489	0.015852			29.84	1.8441
ATP-binding cassette sub-family F member 1	0.656507	1.80049			29.83	1.8441
ATP-binding cassette sub-family F member 2	0.43521	1.97923			29.82	1.84411
ATP-binding cassette sub-family F member 3	0.463012	1.44682			29.81	1.84412
Mycophenolic acid acyl-glucuronide esterase, mitochondrial	-0.15164	0.233313			29.8	1.84412
Abl interactor 1	-0.20762	0.126215			29.79	1.84413
Actin-binding LIM protein 1	2.81058	1.21863			29.78	1.84414
Activator of basal transcription 1	-0.39418	0.345092			29.77	1.84414
3-ketoacyl-CoA thiolase, peroxisomal	-1.83716	0.540397			29.76	1.84415
3-ketoacyl-CoA thiolase, mitochondrial	-1.23404	4.17781			29.75	1.84416
Acetyl-CoA carboxylase 1;Biotin carboxylase	0.233385	2.22202			29.74	1.84417
Acyl-CoA dehydrogenase family member 9, mitochondrial	-0.97501	0.2172			29.73	1.84417
Medium-chain specific acyl-CoA dehydrogenase, mitochondrial	-0.08814	0.263764			29.72	1.84418
Very long-chain specific acyl-CoA dehydrogenase, mitochondrial	-1.19818	2.38332			29.71	1.84419
Acetyl-CoA acetyltransferase, mitochondrial	-1.49123	3.10949			29.7	1.84419
Acetyl-CoA acetyltransferase, cytosolic	-1.29014	2.4759			29.69	1.8442
Golgi resident protein GCP60	-0.41394	0.85872			29.68	1.84421
Apoptotic chromatin condensation inducer in the nucleus	0.451942	2.53424			29.67	1.84421
ATP-citrate synthase	-0.62213	5.03908			29.66	1.84422
Cytoplasmic aconitate hydratase	0.289854	0.442081			29.65	1.84423
Aconitate hydratase, mitochondrial	-0.67906	3.56904			29.64	1.84424
Acyl-coenzyme A thioesterase 13;Acyl-coenzyme A thioesterase 13, N-terminally processed	1.01713	0.273465			29.63	1.84424
Cytosolic acyl coenzyme A thioester hydrolase	0.362985	0.44116			29.62	1.84425
Acyl-coenzyme A thioesterase 9, mitochondrial	0.689729	3.00676			29.61	1.84426
Peroxisomal acyl-coenzyme A oxidase 1	2.1706	0.690609			29.6	1.84426
Low molecular weight phosphotyrosine protein phosphatase	-1.92894	4.23518			29.59	1.84427
Long-chain-fatty-acid--CoA ligase 3	0.329085	2.26349			29.58	1.84428
Long-chain-fatty-acid--CoA ligase 4	0.089409	0.203116			29.57	1.84429
Actin, cytoplasmic 1;Actin, cytoplasmic 1, N-terminally processed	-0.07605	0.253467			29.56	1.84429
Actin, alpha cardiac muscle 1;Actin, aortic smooth muscle;Actin, gamma-enteric smooth muscle;Actin, alpha skeletal muscle	0.799548	1.28452			29.55	1.8443
Actin, cytoplasmic 2;Actin, cytoplasmic 2, N-terminally processed	0.012014	0.057342			29.54	1.84431
Actin-like protein 6A	0.969797	0.434605			29.53	1.84431
Alpha-actinin-1	-0.63335	1.31954			29.52	1.84432
Alpha-actinin-4	-1.17665	2.29018			29.51	1.84433
Alpha-centractin	-0.03709	0.100931			29.5	1.84434
Beta-centractin	1.22406	0.550414			29.49	1.84434
Actin-related protein 2	-0.2491	0.775552			29.48	1.84435
Actin-related protein 3	-0.58573	1.288			29.47	1.84436
Disintegrin and metalloproteinase domain-containing protein 9	-0.77588	0.438493			29.46	1.84436
Double-stranded RNA-specific adenosine deaminase	-0.09367	0.323116			29.45	1.84437
Double-stranded RNA-specific editase 1	0.345108	0.949494			29.44	1.84438
Alpha-adducin	0.079244	0.039385			29.43	1.84439
Gamma-adducin	2.07715	0.795392			29.42	1.84439
Androglobin	0.182887	0.110416			29.41	1.8444
Alcohol dehydrogenase class-3	-1.19415	4.43029			29.4	1.84441
Adenosine kinase	0.104212	0.139029			29.39	1.84441
Activity-dependent neuroprotector homeobox protein	1.44341	0.623862			29.38	1.84442
Proteasomal ubiquitin receptor ADRM1	1.08833	0.297745			29.37	1.84443
Adenylosuccinate lyase	-1.33804	3.76572			29.36	1.84444
Adenylosuccinate synthetase isozyme 2	-0.66168	2.42772			29.35	1.84444
Adenylosuccinate synthetase isozyme 1	0.285893	0.091822			29.34	1.84445
Zinc finger protein AEBP2	-0.16123	0.184418			29.33	1.84446
Actin filament-associated protein 1	0.600511	0.900064			29.32	1.84446
AF4/FMR2 family member 4	1.55581	0.946681			29.31	1.84447
AFG3-like protein 2	0.075449	0.274405			29.3	1.84448
Acylglycerol kinase, mitochondrial	-0.71797	0.465935			29.29	1.84449
Glycogen debranching enzyme;4-alpha-glucanotransferase;Amylo-alpha-1,6-glucosidase	0.416267	0.110607			29.28	1.84449
Protein argonaute-2	1.25738	1.10305			29.27	1.8445
Glycerol-3-phosphate acyltransferase 4	-0.17179	0.133752			29.26	1.84451
Alkyldihydroxyacetonephosphate synthase, peroxisomal	-0.45984	2.67654			29.25	1.84452
Agrin;Agrin N-terminal 110 kDa subunit;Agrin C-terminal 110 kDa subunit;Agrin C-terminal 90 kDa fragment;Agrin C-terminal 22 kDa fragment	0.921505	0.442283			29.24	1.84452
Protein ELYS	1.45155	3.14969			29.23	1.84453
Adenosylhomocysteinase	-1.11265	3.3997			29.22	1.84454
Putative adenosylhomocysteinase 2	0.170747	0.608887			29.21	1.84454
Neuroblast differentiation-associated protein AHNAK	0.01571	0.017347			29.2	1.84455
Protein AHNAK2	-0.16574	0.442524			29.19	1.84456
Activator of 90 kDa heat shock protein ATPase homolog 1	-0.35067	2.02311			29.18	1.84457
Apoptosis-inducing factor 1, mitochondrial	-0.06217	0.135311			29.17	1.84457
Aminoacyl tRNA synthase complex-interacting multifunctional protein 1;Endothelial monocyte-activating polypeptide 2	-0.5963	1.25378			29.16	1.84458
Aminoacyl tRNA synthase complex-interacting multifunctional protein 2	-0.17511	0.719053			29.15	1.84459
AH receptor-interacting protein	-1.73489	0.60875			29.14	1.8446
Adenylate kinase isoenzyme 1	-1.59839	4.56036			29.13	1.8446
Adenylate kinase 2, mitochondrial;Adenylate kinase 2, mitochondrial, N-terminally processed;Adenylate kinase 2, mitochondrial	-0.28532	0.369608			29.12	1.84461
GTP:AMP phosphotransferase AK3, mitochondrial	0.298204	0.329535			29.11	1.84462
Adenylate kinase isoenzyme 6	2.34923	1.42629			29.1	1.84462
A-kinase anchor protein 13	1.10224	0.674986			29.09	1.84463
A-kinase anchor protein 8	-0.21465	0.467841			29.08	1.84464
A-kinase anchor protein 8-like	0.307543	0.892779			29.07	1.84465
A-kinase anchor protein 9	1.97309	1.19911			29.06	1.84465
Alcohol dehydrogenase [NADP(+)]	-0.87306	1.77577			29.05	1.84466
Aldose reductase	-0.67769	3.54568			29.04	1.84467
Aldo-keto reductase family 1 member C1	-0.83817	5.1945			29.03	1.84468
Aldo-keto reductase family 1 member C2	-0.67477	1.28924			29.02	1.84468
Aldo-keto reductase family 1 member C3	-0.52822	0.716324			29.01	1.84469
3-oxo-5-beta-steroid 4-dehydrogenase	-0.89693	2.5201			29	1.8447
Aflatoxin B1 aldehyde reductase member 2	1.78313	0.631446			28.99	1.84471
RAC-beta serine/threonine-protein kinase	0.083887	0.068757			28.98	1.84471
Aldehyde dehydrogenase family 16 member A1	0.571242	0.180845			28.97	1.84472
Delta-1-pyrroline-5-carboxylate synthase;Glutamate 5-kinase;Gamma-glutamyl phosphate reductase	0.233601	2.16653			28.96	1.84473
Aldehyde dehydrogenase X, mitochondrial	0.384848	2.17106			28.95	1.84474
Aldehyde dehydrogenase, mitochondrial	0.164133	0.25227			28.94	1.84474
Aldehyde dehydrogenase, dimeric NADP-preferring	0.580231	1.25188			28.93	1.84475
Fatty aldehyde dehydrogenase	-0.56412	1.97255			28.92	1.84476
Alpha-aminoadipic semialdehyde dehydrogenase	-0.46942	1.538			28.91	1.84476
4-trimethylaminobutyraldehyde dehydrogenase	-0.67671	1.30458			28.9	1.84477
Fructose-bisphosphate aldolase A;Fructose-bisphosphate aldolase	-1.04236	1.87785			28.89	1.84478
Chitobiosyldiphosphodolichol beta-mannosyltransferase	0.308926	1.7099			28.88	1.84479
Dol-P-Man:Man(5)GlcNAc(2)-PP-Dol alpha-1,3-mannosyltransferase	0.693501	1.15561			28.87	1.84479
Dolichyl-phosphate beta-glucosyltransferase	-0.32633	0.340483			28.86	1.8448
RNA demethylase ALKBH5	0.763662	0.401955			28.85	1.84481
Alkaline phosphatase, tissue-nonspecific isozyme	-2.48979	0.956796			28.84	1.84482
	0.801519	2.33038			28.83	1.84482
AMME syndrome candidate gene 1 protein	4.55133	5.99764			28.82	1.84483
Anaphase-promoting complex subunit 1	1.41147	0.774119			28.81	1.84484
Anaphase-promoting complex subunit 7	-0.06235	0.037136			28.8	1.84485
Ankyrin repeat and EF-hand domain-containing protein 1	-0.21659	0.159181			28.79	1.84485
Rabankyrin-5	0.656965	2.7551			28.78	1.84486
Ankyrin repeat and KH domain-containing protein 1	-0.32961	0.2772			28.77	1.84487
Ankyrin repeat domain-containing protein 17	-1.58814	0.548738			28.76	1.84488
Serine/threonine-protein phosphatase 6 regulatory ankyrin repeat subunit A	-0.19202	0.094279			28.75	1.84488
Serine/threonine-protein phosphatase 6 regulatory ankyrin repeat subunit C	0.804487	0.594898			28.74	1.84489
Ankyrin repeat and zinc finger domain-containing protein 1	0.455421	1.52519			28.73	1.8449
Actin-binding protein anillin	2.85572	0.980831			28.72	1.84491
Anoctamin-6	-0.51181	0.571705			28.71	1.84491
Acidic leucine-rich nuclear phosphoprotein 32 family member A	-0.84619	2.40502			28.7	1.84492
Acidic leucine-rich nuclear phosphoprotein 32 family member B	-5.84857	5.2344			28.69	1.84493
Acidic leucine-rich nuclear phosphoprotein 32 family member E	-2.0793	0.448626			28.68	1.84494
Annexin A1;Annexin	-0.80736	1.21428			28.67	1.84494
Annexin A11	-3.27115	1.24985			28.66	1.84495
Annexin A2;Annexin;Putative annexin A2-like protein	-0.35005	0.478786			28.65	1.84496
Annexin A3;Annexin	-0.68476	1.11266			28.64	1.84497
Annexin A5;Annexin	-0.75349	1.03008			28.63	1.84498
Annexin A6;Annexin	-0.40171	0.677838			28.62	1.84498
Annexin A7	-0.08144	0.057172			28.61	1.84499
AP-1 complex subunit beta-1	-0.34581	0.693405			28.6	1.845
AP-1 complex subunit gamma-1	-0.27111	0.067088			28.59	1.84501
AP-1 complex subunit mu-1	1.06992	0.239364			28.58	1.84501
AP-1 complex subunit sigma-3	1.33399	0.681098			28.57	1.84502
AP-2 complex subunit alpha-1	0.826523	0.2699			28.56	1.84503
AP-2 complex subunit beta	-0.60352	1.76928			28.55	1.84504
AP-2 complex subunit mu	0.458186	2.90659			28.54	1.84504
AP-2 complex subunit sigma	0.870718	0.419435			28.53	1.84505
AP-3 complex subunit beta-1	-0.36748	1.45447			28.52	1.84506
AP-3 complex subunit delta-1	0.220873	1.6539			28.51	1.84507
AP-3 complex subunit mu-1	1.44415	0.847111			28.5	1.84507
Acylamino-acid-releasing enzyme	-3.69121	1.74179			28.49	1.84508
DNA-(apurinic or apyrimidinic site) lyase;DNA-(apurinic or apyrimidinic site) lyase, mitochondrial	-0.55792	1.33765			28.48	1.84509
Apoptosis inhibitor 5	-1.03464	2.05175			28.47	1.8451
Adipocyte plasma membrane-associated protein	0.466138	0.540064			28.46	1.8451
Amyloid beta A4 protein;N-APP;Soluble APP-alpha;Soluble APP-beta;C99;Beta-amyloid protein 42;Beta-amyloid protein 40;C83;P3(42);P3(40);C80;Gamma-secretase C-terminal fragment 59;Gamma-secretase C-terminal fragment 57;Gamma-secretase C-terminal fragment 50;C31	0.496206	0.248294			28.45	1.84511
DCC-interacting protein 13-alpha	-0.41278	0.103117			28.44	1.84512
Adenine phosphoribosyltransferase	-0.64203	2.36452			28.43	1.84513
Intron-binding protein aquarius	0.422539	0.411519			28.42	1.84514
Arf-GAP with Rho-GAP domain, ANK repeat and PH domain-containing protein 1	0.441042	0.445339			28.41	1.84514
Coatomer subunit delta	-0.50105	2.26594			28.4	1.84515
ADP-ribosylation factor 1;ADP-ribosylation factor 3	0.468774	1.1567			28.39	1.84516
ADP-ribosylation factor 4	0.273417	1.87939			28.38	1.84517
ADP-ribosylation factor 5	-0.25286	0.515643			28.37	1.84517
ADP-ribosylation factor 6	2.39883	1.03395			28.36	1.84518
ADP-ribosylation factor GTPase-activating protein 1	-0.59766	0.145887			28.35	1.84519
ADP-ribosylation factor GTPase-activating protein 2	-0.03218	0.070178			28.34	1.8452
ADP-ribosylation factor GTPase-activating protein 3	-0.60442	0.980803			28.33	1.84521
Brefeldin A-inhibited guanine nucleotide-exchange protein 2;Brefeldin A-inhibited guanine nucleotide-exchange protein 1	-0.91795	0.770487			28.32	1.84521
Arginine and glutamate-rich protein 1	0.835779	1.2789			28.31	1.84522
Rho GTPase-activating protein 17	-0.74749	3.1843			28.3	1.84523
Rho GTPase-activating protein 21	-0.67834	0.805771			28.29	1.84524
Rho GTPase-activating protein 23	-0.33859	0.328799			28.28	1.84524
Rho GDP-dissociation inhibitor 1	-0.21045	0.523781			28.27	1.84525
Rho guanine nucleotide exchange factor 1	0.293827	0.067626			28.26	1.84526
Rho guanine nucleotide exchange factor 16	0.46355	0.622351			28.25	1.84527
Rho guanine nucleotide exchange factor 2	0.619838	1.25594			28.24	1.84528
AT-rich interactive domain-containing protein 1A	-0.15071	0.156539			28.23	1.84528
AT-rich interactive domain-containing protein 2	2.40664	0.851607			28.22	1.84529
E3 ubiquitin-protein ligase ARIH1	-1.54964	1.23608			28.21	1.8453
E3 ubiquitin-protein ligase ARIH2	-0.77596	0.282372			28.2	1.84531
ADP-ribosylation factor-like protein 1	2.06401	1.01332			28.19	1.84531
ADP-ribosylation factor-like protein 2	0.734317	1.99568			28.18	1.84532
ADP-ribosylation factor-like protein 3	0.930718	0.380782			28.17	1.84533
ADP-ribosylation factor-like protein 6-interacting protein 4	-0.27404	1.53624			28.16	1.84534
PRA1 family protein 3	0.388273	2.45579			28.15	1.84535
ADP-ribosylation factor-like protein 8A	-0.29212	0.46214			28.14	1.84535
ADP-ribosylation factor-like protein 8B	-0.51462	0.803169			28.13	1.84536
Armadillo repeat-containing X-linked protein 2	0.187448	0.049608			28.12	1.84537
Armadillo repeat-containing X-linked protein 3	3.87698	1.76456			28.11	1.84538
Protein-glutamate O-methyltransferase	-0.09935	0.062804			28.1	1.84538
Actin-related protein 2/3 complex subunit 1A	0.348171	1.15761			28.09	1.84539
Actin-related protein 2/3 complex subunit 1B	-0.30583	1.14397			28.08	1.8454
Actin-related protein 2/3 complex subunit 2	-0.24045	1.27571			28.07	1.84541
Actin-related protein 2/3 complex subunit 3	-0.20616	1.15264			28.06	1.84542
Actin-related protein 2/3 complex subunit 4	-0.12415	0.247596			28.05	1.84542
Actin-related protein 2/3 complex subunit 5	0.086897	0.07043			28.04	1.84543
Activating signal cointegrator 1 complex subunit 2	0.062163	0.023223			28.03	1.84544
Activating signal cointegrator 1 complex subunit 3	0.513197	2.86383			28.02	1.84545
Set1/Ash2 histone methyltransferase complex subunit ASH2	-0.25678	0.430438			28.01	1.84546
ATPase ASNA1	-0.39532	2.9677			28	1.84546
Asparagine synthetase [glutamine-hydrolyzing]	0.211255	0.453096			27.99	1.84547
Aspartyl/asparaginyl beta-hydroxylase	0.396512	1.76895			27.98	1.84548
Argininosuccinate synthase	-0.66532	2.02063			27.97	1.84549
ATPase family AAA domain-containing protein 2	-0.81935	1.01254			27.96	1.8455
ATPase family AAA domain-containing protein 3A	0.005063	0.027919			27.95	1.8455
ATPase family AAA domain-containing protein 3B	-0.11686	0.592463			27.94	1.84551
Autophagy-related protein 9A	4.39853	1.49827			27.93	1.84552
Bifunctional purine biosynthesis protein PURH;Phosphoribosylaminoimidazolecarboxamide formyltransferase;IMP cyclohydrolase	-0.45654	1.13283			27.92	1.84553
Atlastin-2	0.347116	0.26781			27.91	1.84554
Atlastin-3	-0.06197	0.380446			27.9	1.84554
Manganese-transporting ATPase 13A1	1.29374	4.42793			27.89	1.84555
Sodium/potassium-transporting ATPase subunit alpha-1	0.301886	2.04237			27.88	1.84556
Sodium/potassium-transporting ATPase subunit beta-1	0.594579	2.97341			27.87	1.84557
Sodium/potassium-transporting ATPase subunit beta-3	2.79135	0.668658			27.86	1.84558
Sarcoplasmic/endoplasmic reticulum calcium ATPase 2	0.67392	4.39353			27.85	1.84558
Plasma membrane calcium-transporting ATPase 1	2.88769	1.22653			27.84	1.84559
Plasma membrane calcium-transporting ATPase 4	0.295902	0.996625			27.83	1.8456
Calcium-transporting ATPase type 2C member 1;Calcium-transporting ATPase	0.240472	0.067565			27.82	1.84561
ATP synthase subunit alpha, mitochondrial	-0.03595	0.096822			27.81	1.84562
ATP synthase subunit beta, mitochondrial;ATP synthase subunit beta	-0.19025	0.769973			27.8	1.84562
ATP synthase subunit gamma, mitochondrial	0.400637	1.17901			27.79	1.84563
ATP synthase F(0) complex subunit B1, mitochondrial	-0.00494	0.014453			27.78	1.84564
ATP synthase subunit d, mitochondrial	-0.45245	0.817255			27.77	1.84565
ATP synthase subunit e, mitochondrial	0.432308	0.395026			27.76	1.84566
ATP synthase-coupling factor 6, mitochondrial	-0.82122	0.208979			27.75	1.84566
Pentatricopeptide repeat-containing protein 1, mitochondrial	-0.24827	0.120529			27.74	1.84567
ATP synthase subunit g, mitochondrial	0.014428	0.027297			27.73	1.84568
ATP synthase subunit O, mitochondrial	0.015524	0.064068			27.72	1.84569
V-type proton ATPase 116 kDa subunit a isoform 1;V-type proton ATPase subunit a	0.836912	0.27671			27.71	1.8457
V-type proton ATPase subunit d 1	-0.37452	0.088871			27.7	1.8457
V-type proton ATPase catalytic subunit A	0.469485	0.782799			27.69	1.84571
V-type proton ATPase subunit B, brain isoform	1.00322	0.248988			27.68	1.84572
V-type proton ATPase subunit G 1	0.077927	0.059862			27.67	1.84573
V-type proton ATPase subunit H	1.54161	0.728387			27.66	1.84574
Probable phospholipid-transporting ATPase IIA	-0.12489	0.239186			27.65	1.84574
ATPase inhibitor, mitochondrial	-1.29024	1.50983			27.64	1.84575
Transcriptional regulator ATRX	0.041864	0.044242			27.63	1.84576
Ataxin-10	0.207116	0.615028			27.62	1.84577
Ataxin-2	-0.01519	0.016762			27.61	1.84578
Ataxin-2-like protein	0.492291	2.0885			27.6	1.84579
Ataxin-3	-0.43907	0.869875			27.59	1.84579
Ancient ubiquitous protein 1	0.757057	1.11312			27.58	1.8458
Cell death regulator Aven	0.710503	0.85341			27.57	1.84581
Beta-2-microglobulin;Beta-2-microglobulin form pI 5.3	1.07434	3.29013			27.56	1.84582
Beta-1,4-galactosyltransferase 1;Lactose synthase A protein;N-acetyllactosamine synthase;Beta-N-acetylglucosaminylglycopeptide beta-1,4-galactosyltransferase;Beta-N-acetylglucosaminyl-glycolipid beta-1,4-galactosyltransferase;Processed beta-1,4-galactosyltran	1.54921	0.54077			27.55	1.84583
BAG family molecular chaperone regulator 1	3.15402	1.67021			27.54	1.84583
BAG family molecular chaperone regulator 2	-0.45071	0.902943			27.53	1.84584
Large proline-rich protein BAG6	-0.31472	0.236864			27.52	1.84585
Brain-specific angiogenesis inhibitor 1-associated protein 2-like protein 1	0.393043	0.438842			27.51	1.84586
Barrier-to-autointegration factor;Barrier-to-autointegration factor, N-terminally processed	2.32105	2.16297			27.5	1.84587
Ubiquitin carboxyl-terminal hydrolase BAP1;Ubiquitin carboxyl-terminal hydrolase	0.185504	0.191885			27.49	1.84588
Brain acid soluble protein 1	-0.32973	0.399922			27.48	1.84588
Bromodomain adjacent to zinc finger domain protein 1A	1.89865	1.50942			27.47	1.84589
Tyrosine-protein kinase BAZ1B	1.36667	3.18216			27.46	1.8459
B-cell receptor-associated protein 31	-0.03728	0.044658			27.45	1.84591
BRCA2 and CDKN1A-interacting protein	-0.17026	0.304812			27.44	1.84592
2-oxoisovalerate dehydrogenase subunit alpha, mitochondrial	1.8469	0.739406			27.43	1.84593
2-oxoisovalerate dehydrogenase subunit beta, mitochondrial	-0.19243	0.200671			27.42	1.84593
Bcl-2-associated transcription factor 1	0.485609	1.31266			27.41	1.84594
Breakpoint cluster region protein;Active breakpoint cluster region-related protein	-0.53158	0.882446			27.4	1.84595
Mitochondrial chaperone BCS1	0.747048	0.338018			27.39	1.84596
3-hydroxybutyrate dehydrogenase type 2	-0.04287	0.013457			27.38	1.84597
BET1 homolog	-0.62224	0.426215			27.37	1.84598
Baculoviral IAP repeat-containing protein 6	-0.05804	0.067531			27.36	1.84598
Bloom syndrome protein	0.286524	0.283923			27.35	1.84599
Biliverdin reductase A	-0.37311	2.45025			27.34	1.846
Flavin reductase (NADPH)	-0.15702	0.160674			27.33	1.84601
Ribosome biogenesis protein BMS1 homolog	0.306575	0.876117			27.32	1.84602
Biorientation of chromosomes in cell division protein 1-like 1	3.63951	2.2133			27.31	1.84602
BolA-like protein 2	0.303152	0.543004			27.3	1.84603
Ribosome biogenesis protein BOP1	-0.29925	1.13961			27.29	1.84604
3(2),5-bisphosphate nucleotidase 1	0.136224	0.04344			27.28	1.84605
Nucleosome-remodeling factor subunit BPTF	0.290112	0.39264			27.27	1.84606
BRCA1-associated ATM activator 1	0.78122	0.267383			27.26	1.84607
Bromodomain-containing protein 2	-0.01946	0.01219			27.25	1.84608
Bromodomain-containing protein 3	2.5063	1.18742			27.24	1.84608
BRCA1-A complex subunit BRE	2.37479	1.79828			27.23	1.84609
Ribosome biogenesis protein BRX1 homolog	0.390827	1.69509			27.22	1.8461
Basigin	0.560606	1.99812			27.21	1.84611
Bone marrow stromal antigen 2	-0.94138	1.18305			27.2	1.84612
TATA-binding protein-associated factor 172	-0.12715	0.104483			27.19	1.84613
Transcription factor BTF3	-0.07189	0.108176			27.18	1.84613
Mitotic checkpoint serine/threonine-protein kinase BUB1 beta	-0.81515	0.29593			27.17	1.84614
Mitotic checkpoint protein BUB3	0.001272	0.00316			27.16	1.84615
Protein BUD31 homolog	-3.5043	2.28161			27.15	1.84616
Bystin	2.14357	0.617237			27.14	1.84617
Basic leucine zipper and W2 domain-containing protein 1	-0.6329	4.10881			27.13	1.84618
Basic leucine zipper and W2 domain-containing protein 2	-3.05201	1.05826			27.12	1.84618
Uncharacterized protein C11orf98	0.542659	1.71725			27.11	1.84619
UPF0160 protein MYG1, mitochondrial	-2.18804	0.674935			27.1	1.8462
UPF0568 protein C14orf166	1.23015	1.44958			27.09	1.84621
Uncharacterized protein C15orf52	3.34925	1.7305			27.08	1.84622
Uncharacterized protein C17orf85	0.171978	0.17257			27.07	1.84623
Leydig cell tumor 10 kDa protein homolog	1.22809	1.15644			27.06	1.84624
Complement component 1 Q subcomponent-binding protein, mitochondrial	0.286544	0.456696			27.05	1.84624
	0.756088	1.24694			27.04	1.84625
C2 domain-containing protein 5	-0.98114	1.99204			27.03	1.84626
Uncharacterized protein C2orf47, mitochondrial	0.856316	0.26893			27.02	1.84627
Ashwin	4.42678	2.20414			27.01	1.84628
UPF0461 protein C5orf24	3.40257	1.51618			27	1.84629
UPF0600 protein C5orf51	0.165102	0.196656			26.99	1.8463
Uncharacterized protein C7orf50	1.93479	0.548147			26.98	1.8463
UPF0488 protein C8orf33	-1.56185	0.403872			26.97	1.84631
Putative methyltransferase C9orf114	0.092585	0.64489			26.96	1.84632
UPF0553 protein C9orf64	-1.38786	0.656256			26.95	1.84633
Carbonic anhydrase 2	0.384096	1.21673			26.94	1.84634
Cactin	1.25747	0.538495			26.93	1.84635
Calcyclin-binding protein	-0.02268	0.072394			26.92	1.84636
CAD protein;Glutamine-dependent carbamoyl-phosphate synthase;Aspartate carbamoyltransferase;Dihydroorotase	0.08599	0.899524			26.91	1.84636
Calcium-binding and coiled-coil domain-containing protein 2	-0.44012	0.408973			26.9	1.84637
Caldesmon	-0.1223	0.26329			26.89	1.84638
	-0.51926	0.603152			26.88	1.84639
Calreticulin	-0.99238	1.40531			26.87	1.8464
Calumenin	-0.42857	1.50561			26.86	1.84641
Calcium/calmodulin-dependent protein kinase type II subunit delta	0.077355	0.222139			26.85	1.84642
Calcium/calmodulin-dependent protein kinase type II subunit gamma	2.9076	3.44023			26.84	1.84642
Calmodulin-regulated spectrin-associated protein 2	1.24222	0.848078			26.83	1.84643
Cullin-associated NEDD8-dissociated protein 1	-0.46275	1.82352			26.82	1.84644
Calnexin	-0.6499	2.53335			26.81	1.84645
Adenylyl cyclase-associated protein 1	-0.76317	1.49579			26.8	1.84646
Macrophage-capping protein	-2.0379	3.11728			26.79	1.84647
Calpain-1 catalytic subunit	-0.30375	0.830753			26.78	1.84648
Calpain-2 catalytic subunit	-0.6872	1.75638			26.77	1.84648
Calpain small subunit 1	-0.6701	0.822691			26.76	1.84649
Caprin-1	0.307813	0.408157			26.75	1.8465
F-actin-capping protein subunit alpha-1	-0.27583	0.761758			26.74	1.84651
F-actin-capping protein subunit alpha-2	-0.3485	1.50999			26.73	1.84652
F-actin-capping protein subunit beta	-0.36472	1.5609			26.72	1.84653
Calcium-regulated heat stable protein 1	-3.84121	1.6219			26.71	1.84654
Histone-arginine methyltransferase CARM1	0.176944	0.30781			26.7	1.84655
Cysteine--tRNA ligase, cytoplasmic	-0.82119	1.34229			26.69	1.84655
Protein CASC3	3.18073	1.7974			26.68	1.84656
Calpastatin	0.26651	0.338718			26.67	1.84657
Catalase	-0.56152	1.53962			26.66	1.84658
Caveolin-1;Caveolin	3.57046	1.29154			26.65	1.84659
Carbonyl reductase [NADPH] 1	-1.37081	3.47721			26.64	1.8466
Cystathionine beta-synthase	-0.68226	1.15297			26.63	1.84661
Chromobox protein homolog 3	-0.28815	1.22983			26.62	1.84662
E3 SUMO-protein ligase CBX4	2.09767	1.07569			26.61	1.84662
Chromobox protein homolog 5	1.05939	1.93624			26.6	1.84663
Chromobox protein homolog 8	-0.74818	0.999415			26.59	1.84664
Coiled-coil and C2 domain-containing protein 1A	-0.19582	0.173639			26.58	1.84665
Cell division cycle and apoptosis regulator protein 1	-0.20095	0.794095			26.57	1.84666
Cell cycle and apoptosis regulator protein 2	-0.46151	1.45679			26.56	1.84667
Coiled-coil domain-containing protein 124	0.633269	1.55707			26.55	1.84668
Coiled-coil domain-containing protein 137	2.00006	0.996261			26.54	1.84669
Coiled-coil domain-containing protein 25	-1.26672	0.459047			26.53	1.84669
Coiled-coil domain-containing protein 47	0.074631	0.154948			26.52	1.8467
Thyroid transcription factor 1-associated protein 26	0.324986	0.098095			26.51	1.84671
Coiled-coil domain-containing protein 6	0.321191	0.239093			26.5	1.84672
Coiled-coil domain-containing protein 86	1.6785	4.13393			26.49	1.84673
Coiled-coil domain-containing protein 9	0.646392	2.56645			26.48	1.84674
Cyclin-T1	2.2581	1.27281			26.47	1.84675
T-complex protein 1 subunit beta	-0.53077	2.60379			26.46	1.84676
T-complex protein 1 subunit gamma	-0.44321	1.89709			26.45	1.84677
T-complex protein 1 subunit delta	-0.36971	1.73515			26.44	1.84677
T-complex protein 1 subunit epsilon	-0.86936	3.03733			26.43	1.84678
T-complex protein 1 subunit zeta	-0.52489	2.58581			26.42	1.84679
T-complex protein 1 subunit eta	-0.45244	3.84974			26.41	1.8468
T-complex protein 1 subunit theta	-0.64376	2.0914			26.4	1.84681
CD109 antigen	-0.24921	0.221619			26.39	1.84682
DNA-directed RNA polymerase I subunit RPA34	2.23898	0.947066			26.38	1.84683
CD44 antigen	0.91628	2.14069			26.37	1.84684
Complement decay-accelerating factor	0.463847	0.725228			26.36	1.84685
CD59 glycoprotein	0.511284	1.27428			26.35	1.84686
CD97 antigen;CD97 antigen subunit alpha;CD97 antigen subunit beta	0.087015	0.186134			26.34	1.84686
Cytidine deaminase	-1.56896	0.787816			26.33	1.84687
Cell division cycle protein 20 homolog	1.39853	0.679809			26.32	1.84688
Cell division cycle protein 27 homolog	1.10615	0.444107			26.31	1.84689
Hsp90 co-chaperone Cdc37;Hsp90 co-chaperone Cdc37, N-terminally processed	-1.94329	0.755918			26.3	1.8469
Cell division control protein 42 homolog	-0.45326	1.46328			26.29	1.84691
Serine/threonine-protein kinase MRCK beta	0.070954	0.072073			26.28	1.84692
Cell division control protein 45 homolog	-0.24869	0.05575			26.27	1.84693
Cell division cycle 5-like protein	0.321923	1.64021			26.26	1.84694
Parafibromin	0.132716	0.703901			26.25	1.84695
Borealin	1.08472	0.414972			26.24	1.84695
Cadherin-2	2.17488	0.927866			26.23	1.84696
CDP-diacylglycerol--inositol 3-phosphatidyltransferase	1.8999	0.62606			26.22	1.84697
Cyclin-dependent kinase 1	-0.10943	0.27709			26.21	1.84698
Cyclin-dependent kinase 11B;Cyclin-dependent kinase 11A	-0.08913	0.274216			26.2	1.84699
Cyclin-dependent kinase 12	0.070399	0.091023			26.19	1.847
Cyclin-dependent kinase 4	0.696396	0.957539			26.18	1.84701
Cyclin-dependent-like kinase 5	0.686508	0.395678			26.17	1.84702
Cyclin-dependent kinase 9	2.31698	0.936946			26.16	1.84703
Tumor suppressor ARF	-0.06322	0.089229			26.15	1.84704
Cyclin-dependent kinase inhibitor 2A	-1.21568	0.522677			26.14	1.84704
CDKN2A-interacting protein	-0.01704	0.019308			26.13	1.84705
CCAAT/enhancer-binding protein beta	3.57781	0.952175			26.12	1.84706
CCAAT/enhancer-binding protein delta	-0.33111	0.275516			26.11	1.84707
CCAAT/enhancer-binding protein zeta	0.180071	1.29128			26.1	1.84708
CUGBP Elav-like family member 1	-0.04119	0.072958			26.09	1.84709
Centromere protein F	-0.25679	0.261621			26.08	1.8471
Centromere protein V	1.98174	1.15344			26.07	1.84711
Centrosomal protein of 170 kDa	2.56274	1.12811			26.06	1.84712
Ceramide synthase 2	3.25961	1.01584			26.05	1.84713
Centrin-2	0.521825	0.229127			26.04	1.84714
Cofilin-1	-0.87909	2.7926			26.03	1.84715
Cofilin-2	-1.17612	1.93449			26.02	1.84715
Chromatin assembly factor 1 subunit A	0.84035	1.56201			26.01	1.84716
Chromatin assembly factor 1 subunit B	-1.06651	2.46762			26	1.84717
Chromosome alignment-maintaining phosphoprotein 1	1.57418	0.57364			25.99	1.84718
Coiled-coil-helix-coiled-coil-helix domain-containing protein 2;Putative coiled-coil-helix-coiled-coil-helix domain-containing protein CHCHD2P9, mitochondrial	-1.36608	0.576347			25.98	1.84719
Chromodomain-helicase-DNA-binding protein 1	-0.64341	1.09719			25.97	1.8472
Chromodomain-helicase-DNA-binding protein 3	-0.02751	0.020161			25.96	1.84721
Chromodomain-helicase-DNA-binding protein 4	0.351323	1.52771			25.95	1.84722
Calcium homeostasis endoplasmic reticulum protein	-0.87052	2.36673			25.94	1.84723
Charged multivesicular body protein 4b	0.202149	0.278086			25.93	1.84724
Charged multivesicular body protein 5	-0.336	0.051375			25.92	1.84725
Cysteine and histidine-rich domain-containing protein 1	-0.50473	1.07994			25.91	1.84726
Chromatin target of PRMT1 protein	0.795951	1.04933			25.9	1.84727
Probable cytosolic iron-sulfur protein assembly protein CIAO1	-0.61918	1.21159			25.89	1.84728
Anamorsin	0.210008	0.222618			25.88	1.84728
Corepressor interacting with RBPJ 1	2.30154	1.05503			25.87	1.84729
Cold-inducible RNA-binding protein	0.560158	1.42699			25.86	1.8473
Cirhin	0.032194	0.017309			25.85	1.84731
CDGSH iron-sulfur domain-containing protein 1	0.032393	0.058373			25.84	1.84732
CDGSH iron-sulfur domain-containing protein 2	-0.14268	0.126841			25.83	1.84733
Cytoskeleton-associated protein 4	-0.84731	1.50112			25.82	1.84734
Cytoskeleton-associated protein 5	0.573616	0.891094			25.81	1.84735
Creatine kinase B-type	-1.50016	2.56179			25.8	1.84736
CLIP-associating protein 2	1.32408	0.65476			25.79	1.84737
CLK4-associating serine/arginine rich protein	0.861176	0.96764			25.78	1.84738
H(+)/Cl(-) exchange transporter 7	1.08505	0.441111			25.77	1.84739
Chloride intracellular channel protein 1	-1.80826	4.06151			25.76	1.8474
Chloride intracellular channel protein 4	-0.99078	2.46762			25.75	1.84741
Clathrin interactor 1	-0.71783	1.01134			25.74	1.84742
CAP-Gly domain-containing linker protein 1	4.28224	2.27984			25.73	1.84742
Dual specificity protein kinase CLK3	2.62207	1.14077			25.72	1.84743
Methylosome subunit pICln	-2.94614	1.28848			25.71	1.84744
Caseinolytic peptidase B protein homolog	-0.16308	0.040299			25.7	1.84745
Cleft lip and palate transmembrane protein 1	0.29565	0.713115			25.69	1.84746
Cleft lip and palate transmembrane protein 1-like protein	0.527094	1.96093			25.68	1.84747
ATP-dependent Clp protease ATP-binding subunit clpX-like, mitochondrial	0.9791	0.414998			25.67	1.84748
Clathrin light chain A	0.002367	0.001215			25.66	1.84749
Clathrin light chain B	1.8909	0.667778			25.65	1.8475
Clathrin heavy chain 1;Clathrin heavy chain	-0.36939	2.39989			25.64	1.84751
Clusterin;Clusterin beta chain;Clusterin alpha chain;Clusterin	0.489846	1.2539			25.63	1.84752
Clustered mitochondria protein homolog	-0.50906	1.03613			25.62	1.84753
N-acylneuraminate cytidylyltransferase	-0.37412	0.509614			25.61	1.84754
Carboxymethylenebutenolidase homolog	-0.76218	2.82495			25.6	1.84755
UMP-CMP kinase	0.475688	2.49616			25.59	1.84756
Cap-specific mRNA (nucleoside-2-O-)-methyltransferase 1	0.942762	0.309052			25.58	1.84757
Cellular nucleic acid-binding protein	-7.72959	5.04845			25.57	1.84758
Cytosolic non-specific dipeptidase	-0.11932	0.029216			25.56	1.84759
Calponin-2;Calponin	-0.27403	0.91958			25.55	1.8476
Calponin-3;Calponin	0.601025	1.19968			25.54	1.8476
CCR4-NOT transcription complex subunit 1	1.5353	0.864931			25.53	1.84761
CCR4-NOT transcription complex subunit 10	-0.25166	0.230903			25.52	1.84762
CCR4-NOT transcription complex subunit 6-like;CCR4-NOT transcription complex subunit 6	0.044313	0.050467			25.51	1.84763
2,3-cyclic-nucleotide 3-phosphodiesterase	0.051443	0.253654			25.5	1.84764
Protein canopy homolog 2	0.740971	0.22937			25.49	1.84765
Contactin-associated protein 1	-0.3435	0.780425			25.48	1.84766
Cytochrome c oxidase assembly factor 3 homolog, mitochondrial	-1.5778	0.73459			25.47	1.84767
Bifunctional coenzyme A synthase;Phosphopantetheine adenylyltransferase;Dephospho-CoA kinase	1.62374	0.656287			25.46	1.84768
Protein cordon-bleu	1.70752	0.670364			25.45	1.84769
Coilin	0.563799	1.31063			25.44	1.8477
Collagen alpha-1(XII) chain	1.61954	1.66175			25.43	1.84771
Collagen alpha-1(III) chain	0.955295	2.70345			25.42	1.84772
Collagen alpha-5(IV) chain	0.460683	0.938467			25.41	1.84773
Collagen alpha-1(V) chain	0.857356	1.13654			25.4	1.84774
Collagen alpha-1(VII) chain	0.867766	2.19967			25.39	1.84775
Collagen alpha-1(VIII) chain;Vastatin	0.468255	0.781866			25.38	1.84776
Procollagen galactosyltransferase 1	-0.11316	0.470815			25.37	1.84777
COMM domain-containing protein 10	0.595245	0.503084			25.36	1.84778
COMM domain-containing protein 9	0.564084	0.536003			25.35	1.84779
Catechol O-methyltransferase	-2.49712	1.00846			25.34	1.8478
Coatomer subunit alpha;Xenin;Proxenin	-0.26214	1.0399			25.33	1.84781
Coatomer subunit beta	-0.30893	1.99105			25.32	1.84782
Coatomer subunit beta	-0.34404	2.53388			25.31	1.84783
Coatomer subunit epsilon	-1.58581	0.595282			25.3	1.84784
Coatomer subunit gamma-1	-0.37961	2.42131			25.29	1.84785
COP9 signalosome complex subunit 2	-0.9215	1.11401			25.28	1.84786
COP9 signalosome complex subunit 3	-1.45534	0.513922			25.27	1.84787
COP9 signalosome complex subunit 4	-0.44952	1.55289			25.26	1.84788
COP9 signalosome complex subunit 5	-0.05924	0.171203			25.25	1.84788
COP9 signalosome complex subunit 6	-0.91009	0.339552			25.24	1.84789
Coatomer subunit zeta-1	-2.10934	0.631412			25.23	1.8479
Coronin-1B;Coronin	-0.38109	0.953323			25.22	1.84791
Coronin-1C;Coronin	-0.25028	0.419918			25.21	1.84792
Coronin-2A	0.450631	0.474055			25.2	1.84793
Coactosin-like protein	-0.71312	2.47344			25.19	1.84794
Cytochrome c oxidase assembly protein COX11, mitochondrial	-1.03349	0.798942			25.18	1.84795
Cytochrome c oxidase protein 20 homolog	-0.02804	0.005047			25.17	1.84796
Cytochrome c oxidase subunit 4 isoform 1, mitochondrial	-1.57251	3.31599			25.16	1.84797
Cytochrome c oxidase subunit 5A, mitochondrial	0.698619	0.112454			25.15	1.84798
Cytochrome c oxidase subunit 5B, mitochondrial	-4.83129	2.17169			25.14	1.84799
Cytochrome c oxidase subunit 6B1	-1.11765	0.43793			25.13	1.848
Cytochrome c oxidase subunit 6C	0.008644	0.017412			25.12	1.84801
Cytochrome c oxidase subunit 7A2, mitochondrial	0.425554	0.068631			25.11	1.84802
Ceruloplasmin	0.4055	0.563525			25.1	1.84803
Carboxypeptidase M	1.8745	0.671494			25.09	1.84804
Copine-1	-0.55837	2.65247			25.08	1.84805
Copine-3	-0.05859	0.128725			25.07	1.84806
Copine-8	2.61171	1.27089			25.06	1.84807
Oxygen-dependent coproporphyrinogen-III oxidase, mitochondrial	0.138063	0.041815			25.05	1.84808
Carbamoyl-phosphate synthase [ammonia], mitochondrial	-0.33168	1.83217			25.04	1.84809
Cleavage and polyadenylation specificity factor subunit 1	1.48893	0.665482			25.03	1.8481
Cleavage and polyadenylation specificity factor subunit 3	-0.08294	0.022211			25.02	1.84811
Integrator complex subunit 11	-0.55454	0.593668			25.01	1.84812
Cleavage and polyadenylation specificity factor subunit 6	-0.46163	3.50565			25	1.84813
Cleavage and polyadenylation specificity factor subunit 7	-0.15963	0.51289			24.99	1.84814
Carnitine O-palmitoyltransferase 1, liver isoform	0.378889	2.42901			24.98	1.84815
Cyclic AMP-responsive element-binding protein 1	1.30464	1.8006			24.97	1.84816
Cysteine-rich with EGF-like domain protein 1	-0.17779	0.19305			24.96	1.84817
Cysteine-rich with EGF-like domain protein 2	0.154771	0.221453			24.95	1.84818
Cysteine-rich protein 1	-2.53839	0.538183			24.94	1.84819
Cysteine-rich protein 2	-1.64802	3.16055			24.93	1.8482
Rootletin	-2.84667	1.13302			24.92	1.84821
Cartilage-associated protein	1.48038	0.532441			24.91	1.84822
Quinone oxidoreductase	0.453847	1.41918			24.9	1.84823
Citrate synthase, mitochondrial;Citrate synthase	-0.06029	0.115448			24.89	1.84824
Cold shock domain-containing protein E1	-0.60805	2.49284			24.88	1.84825
Exportin-2	-0.23615	1.99313			24.87	1.84826
Casein kinase I isoform alpha;Casein kinase I isoform alpha-like	1.17113	0.47597			24.86	1.84827
Casein kinase I isoform epsilon;Casein kinase I isoform delta	0.879589	0.74988			24.85	1.84828
Casein kinase II subunit alpha;Casein kinase II subunit alpha 3	0.197214	0.295671			24.84	1.84829
Casein kinase II subunit alpha	-0.10753	0.023223			24.83	1.8483
Casein kinase II subunit beta	-0.10708	0.327836			24.82	1.84831
Chondroitin sulfate proteoglycan 4	-0.0842	0.017593			24.81	1.84832
Cysteine and glycine-rich protein 1	-3.05189	4.81923			24.8	1.84833
Cysteine and glycine-rich protein 2	-1.3341	4.25874			24.79	1.84834
Cystatin-B	-0.08378	0.062804			24.78	1.84835
Cleavage stimulation factor subunit 1	-1.34909	1.54481			24.77	1.84836
Cleavage stimulation factor subunit 3	-0.34719	0.345781			24.76	1.84837
C-terminal-binding protein 1	0.823291	0.395423			24.75	1.84838
C-terminal-binding protein 2	0.082449	0.252484			24.74	1.84839
Transcriptional repressor CTCF	3.68893	2.35647			24.73	1.8484
CTD small phosphatase-like protein 2	0.242569	0.35151			24.72	1.84841
Catenin alpha-1	-2.05064	3.08488			24.71	1.84842
Catenin beta-1	-0.26052	0.062628			24.7	1.84843
Beta-catenin-like protein 1	1.07439	0.750049			24.69	1.84844
Catenin delta-1	-0.09872	0.23639			24.68	1.84845
CTP synthase 1;CTP synthase	-0.30072	3.50485			24.67	1.84847
CTP synthase 2	-0.37429	0.34364			24.66	1.84848
RNA polymerase-associated protein CTR9 homolog	1.7136	0.651483			24.65	1.84849
Lysosomal protective protein;Lysosomal protective protein 32 kDa chain;Lysosomal protective protein 20 kDa chain;Carboxypeptidase	2.69029	1.31681			24.64	1.8485
Cathepsin B;Cathepsin B light chain;Cathepsin B heavy chain	0.784558	1.85633			24.63	1.84851
Dipeptidyl peptidase 1;Dipeptidyl peptidase 1 exclusion domain chain;Dipeptidyl peptidase 1 heavy chain;Dipeptidyl peptidase 1 light chain	0.841546	0.468528			24.62	1.84852
Cathepsin D;Cathepsin D light chain;Cathepsin D heavy chain	0.168519	1.01376			24.61	1.84853
Cathepsin Z	0.022444	0.025231			24.6	1.84854
Src substrate cortactin	0.274022	0.627478			24.59	1.84855
Cullin-1	-0.10492	0.185361			24.58	1.84856
Cullin-2	-0.53557	1.61997			24.57	1.84857
Cullin-3	1.01154	0.505739			24.56	1.84858
Cullin-4A	-0.64257	1.89044			24.55	1.84859
Cullin-4B	-0.57296	0.511578			24.54	1.8486
Pre-mRNA-splicing factor CWC25 homolog	-1.6571	0.89177			24.53	1.84861
CWF19-like protein 2	1.84875	0.766708			24.52	1.84862
C-X-C chemokine receptor type 4	0.57147	2.15502			24.51	1.84863
UPF0428 protein CXorf56	-0.87323	0.201076			24.5	1.84864
NADH-cytochrome b5 reductase 1	-0.32769	0.975184			24.49	1.84865
NADH-cytochrome b5 reductase 3;NADH-cytochrome b5 reductase 3 membrane-bound form;NADH-cytochrome b5 reductase 3 soluble form	-0.04493	0.178763			24.48	1.84866
Cytochrome c1, heme protein, mitochondrial	-0.35637	0.536071			24.47	1.84867
Cytochrome c	0.760365	1.66361			24.46	1.84868
Cytoplasmic FMR1-interacting protein 1	0.257771	1.03982			24.45	1.84869
Cytoplasmic FMR1-interacting protein 2	1.36311	0.636786			24.44	1.8487
Ubiquitin carboxyl-terminal hydrolase CYLD	-0.44584	0.252453			24.43	1.84871
Protein CYR61	-0.06288	0.055784			24.42	1.84872
Disabled homolog 2	-0.52144	2.48694			24.41	1.84873
Dolichyl-diphosphooligosaccharide--protein glycosyltransferase subunit DAD1	0.269906	1.03238			24.4	1.84874
Bifunctional ATP-dependent dihydroxyacetone kinase/FAD-AMP lyase (cyclizing);ATP-dependent dihydroxyacetone kinase;FAD-AMP lyase (cyclizing)	-1.6094	0.827374			24.39	1.84876
28S ribosomal protein S29, mitochondrial	-0.49936	0.658613			24.38	1.84877
Aspartate--tRNA ligase, cytoplasmic	-0.29607	1.81297			24.37	1.84878
Aspartate--tRNA ligase, mitochondrial	0.648131	2.88084			24.36	1.84879
DAZ-associated protein 1	0.410521	0.671116			24.35	1.8488
Drebrin	0.027548	0.011524			24.34	1.84881
Drebrin-like protein	-3.05143	1.19355			24.33	1.84882
Lariat debranching enzyme	3.07416	1.4093			24.32	1.84883
DDB1- and CUL4-associated factor 13	-2.34394	0.645974			24.31	1.84884
DDB1- and CUL4-associated factor 7	2.79392	2.00924			24.3	1.84885
Dermcidin;Survival-promoting peptide;DCD-1	-1.61048	1.40929			24.29	1.84886
Deoxycytidylate deaminase	-0.10527	0.088305			24.28	1.84887
Dynactin subunit 1	-1.64771	0.589284			24.27	1.84888
Dynactin subunit 2	0.7078	1.28727			24.26	1.84889
Dynactin subunit 4	-3.55354	1.75714			24.25	1.8489
Dynactin subunit 5	-0.30138	0.297898			24.24	1.84891
dCTP pyrophosphatase 1	1.01464	1.2327			24.23	1.84892
DCN1-like protein 1;DCN1-like protein	-1.32831	0.834887			24.22	1.84893
N(G),N(G)-dimethylarginine dimethylaminohydrolase 1	0.965802	1.61339			24.21	1.84895
DNA damage-binding protein 1	-0.07655	0.348821			24.2	1.84896
DNA damage-binding protein 2	0.301612	0.305016			24.19	1.84897
Protein DDI1 homolog 2	-1.36197	0.557482			24.18	1.84898
Dolichyl-diphosphooligosaccharide--protein glycosyltransferase 48 kDa subunit	0.704323	1.92941			24.17	1.84899
DDRGK domain-containing protein 1	-0.46213	0.243018			24.16	1.849
D-dopachrome decarboxylase;D-dopachrome decarboxylase-like protein	0.081941	0.175437			24.15	1.84901
ATP-dependent RNA helicase DDX1	-0.13927	0.993892			24.14	1.84902
Probable ATP-dependent RNA helicase DDX10	0.056118	0.045932			24.13	1.84903
Probable ATP-dependent RNA helicase DDX17	0.566325	2.33733			24.12	1.84904
ATP-dependent RNA helicase DDX18	0.510397	1.60823			24.11	1.84905
ATP-dependent RNA helicase DDX19A	-0.0156	0.043709			24.1	1.84906
Probable ATP-dependent RNA helicase DDX20	-1.53185	0.353186			24.09	1.84907
Nucleolar RNA helicase 2	0.693145	1.5213			24.08	1.84908
Probable ATP-dependent RNA helicase DDX23	0.439556	0.969128			24.07	1.8491
ATP-dependent RNA helicase DDX24	0.454162	1.15037			24.06	1.84911
Probable ATP-dependent RNA helicase DDX27	0.29207	1.41331			24.05	1.84912
Probable ATP-dependent RNA helicase DDX28	-0.54921	0.740929			24.04	1.84913
Probable ATP-dependent RNA helicase DDX31	0.945745	0.447792			24.03	1.84914
ATP-dependent RNA helicase DDX39A	0.121988	1.72816			24.02	1.84915
Spliceosome RNA helicase DDX39B	-1.21454	3.01536			24.01	1.84916
ATP-dependent RNA helicase DDX3X;ATP-dependent RNA helicase DDX3Y	0.268495	1.46933			24	1.84917
ATP-dependent RNA helicase DDX42	-0.8908	2.7767			23.99	1.84918
	0.032882	0.093647			23.98	1.84919
Probable ATP-dependent RNA helicase DDX47	0.232512	1.83455			23.97	1.8492
Probable ATP-dependent RNA helicase DDX5	-0.01045	0.062047			23.96	1.84921
ATP-dependent RNA helicase DDX50	0.106818	0.296402			23.95	1.84923
Probable ATP-dependent RNA helicase DDX52	0.698735	2.99084			23.94	1.84924
ATP-dependent RNA helicase DDX54	0.704906	1.20171			23.93	1.84925
ATP-dependent RNA helicase DDX55	2.08667	0.992608			23.92	1.84926
Probable ATP-dependent RNA helicase DDX56	0.256342	2.03736			23.91	1.84927
Probable ATP-dependent RNA helicase DDX6	0.040774	0.089259			23.9	1.84928
2,4-dienoyl-CoA reductase, mitochondrial	1.18626	1.91252			23.89	1.84929
Sphingolipid delta(4)-desaturase DES1	-0.32445	0.163185			23.88	1.8493
Protein DEK	0.430004	2.16764			23.87	1.84931
Density-regulated protein	0.222731	0.308912			23.86	1.84932
Deoxyribose-phosphate aldolase	-0.17677	0.333009			23.85	1.84933
Derlin-1	-0.02827	0.031327			23.84	1.84935
DNA fragmentation factor subunit alpha	0.775376	0.808599			23.83	1.84936
Diacylglycerol kinase alpha;Diacylglycerol kinase	0.2643	0.341745			23.82	1.84937
Delta(24)-sterol reductase	0.558239	1.60979			23.81	1.84938
7-dehydrocholesterol reductase	0.391877	1.59884			23.8	1.84939
Dihydrofolate reductase	0.205137	1.09611			23.79	1.8494
Deoxyhypusine synthase	-0.60437	0.912642			23.78	1.84941
Dehydrogenase/reductase SDR family member 1	1.30616	0.622734			23.77	1.84942
Dehydrogenase/reductase SDR family member 4	0.370337	0.285223			23.76	1.84943
Dehydrogenase/reductase SDR family member 7B	-0.00057	0.000441			23.75	1.84944
Pre-mRNA-splicing factor ATP-dependent RNA helicase DHX15	-0.47691	2.57719			23.74	1.84946
Putative pre-mRNA-splicing factor ATP-dependent RNA helicase DHX16	0.051264	0.190073			23.73	1.84947
ATP-dependent RNA helicase DHX29	-0.04218	0.15295			23.72	1.84948
Putative ATP-dependent RNA helicase DHX30	-0.3327	1.71535			23.71	1.84949
ATP-dependent RNA helicase DHX36	-0.32387	0.661439			23.7	1.8495
Probable ATP-dependent RNA helicase DHX37	0.529965	0.115003			23.69	1.84951
Pre-mRNA-splicing factor ATP-dependent RNA helicase PRP16	0.187325	0.685666			23.68	1.84952
Probable ATP-dependent RNA helicase DHX40	0.338816	0.107113			23.67	1.84953
Putative ATP-dependent RNA helicase DHX57	1.48553	0.645746			23.66	1.84954
ATP-dependent RNA helicase DHX8	-0.47943	1.74144			23.65	1.84956
ATP-dependent RNA helicase A	-0.20815	1.05286			23.64	1.84957
Protein diaphanous homolog 1	-1.26444	2.13691			23.63	1.84958
Protein diaphanous homolog 3	-0.75642	0.262688			23.62	1.84959
Death-inducer obliterator 1	1.14203	0.728454			23.61	1.8496
Probable dimethyladenosine transferase	0.446291	1.31141			23.6	1.84961
Disco-interacting protein 2 homolog B	-0.04048	0.042872			23.59	1.84962
Exosome complex exonuclease RRP44	-0.03046	0.135815			23.58	1.84963
H/ACA ribonucleoprotein complex subunit 4	0.412321	0.717548			23.57	1.84965
Dihydrolipoyllysine-residue acetyltransferase component of pyruvate dehydrogenase complex, mitochondrial;Acetyltransferase component of pyruvate dehydrogenase complex	0.067753	0.113746			23.56	1.84966
Dihydrolipoyl dehydrogenase, mitochondrial;Dihydrolipoyl dehydrogenase	-1.30273	4.19254			23.55	1.84967
Disks large-associated protein 5	2.79094	2.09798			23.54	1.84968
Dihydrolipoyllysine-residue succinyltransferase component of 2-oxoglutarate dehydrogenase complex, mitochondrial	-0.60371	1.45582			23.53	1.84969
DNA methyltransferase 1-associated protein 1	0.521887	0.322575			23.52	1.8497
Dynein assembly factor 5, axonemal	0.478788	0.164805			23.51	1.84971
DnaJ homolog subfamily A member 1	0.71823	2.64354			23.5	1.84972
DnaJ homolog subfamily A member 2	-0.056	0.186163			23.49	1.84974
DnaJ homolog subfamily A member 3, mitochondrial	0.343275	1.04552			23.48	1.84975
DnaJ homolog subfamily A member 4	-0.16834	0.022789			23.47	1.84976
DnaJ homolog subfamily B member 1	-0.66733	2.40723			23.46	1.84977
DnaJ homolog subfamily B member 11	-0.08411	0.209824			23.45	1.84978
DnaJ homolog subfamily B member 12	0.188591	0.139762			23.44	1.84979
DnaJ homolog subfamily B member 2	0.368925	0.38365			23.43	1.8498
DnaJ homolog subfamily B member 4	1.30398	0.47212			23.42	1.84981
DnaJ homolog subfamily B member 6	-0.39492	0.415321			23.41	1.84983
DnaJ homolog subfamily C member 1	-0.46384	0.540053			23.4	1.84984
DnaJ homolog subfamily C member 10	1.86707	1.07727			23.39	1.84985
DnaJ homolog subfamily C member 11	0.189425	0.296004			23.38	1.84986
DnaJ homolog subfamily C member 13	1.56242	0.938147			23.37	1.84987
Mitochondrial import inner membrane translocase subunit TIM14	0.235935	0.229993			23.36	1.84988
DnaJ homolog subfamily C member 2;DnaJ homolog subfamily C member 2, N-terminally processed	0.490804	3.15017			23.35	1.84989
DnaJ homolog subfamily C member 21	0.817701	3.1104			23.34	1.84991
DnaJ homolog subfamily C member 3	-0.47923	0.453237			23.33	1.84992
DnaJ homolog subfamily C member 7	0.648785	0.183189			23.32	1.84993
DnaJ homolog subfamily C member 8	-0.02812	0.024273			23.31	1.84994
DnaJ homolog subfamily C member 9	5.33222	3.81013			23.3	1.84995
Dynamin-1-like protein	-0.18923	0.3097			23.29	1.84996
Dynamin-2	0.123392	0.272219			23.28	1.84997
Dynamin-binding protein	-0.85596	1.10257			23.27	1.84999
DNA (cytosine-5)-methyltransferase 1	0.431547	0.961457			23.26	1.85
2-deoxynucleoside 5-phosphate N-hydrolase 1	-0.41983	0.136588			23.25	1.85001
Deoxynucleotidyltransferase terminal-interacting protein 1	0.618848	0.490919			23.24	1.85002
Deoxynucleotidyltransferase terminal-interacting protein 2	0.296572	0.724984			23.23	1.85003
Dedicator of cytokinesis protein 5	0.688288	0.452076			23.22	1.85004
Dedicator of cytokinesis protein 7	-0.14974	0.110616			23.21	1.85006
Zinc finger protein ubi-d4	-3.00933	1.43278			23.2	1.85007
Diphthine synthase	0.485141	0.537102			23.19	1.85008
Dolichol-phosphate mannosyltransferase subunit 1	0.360937	1.69288			23.18	1.85009
Dipeptidyl peptidase 2	-0.38539	0.563522			23.17	1.8501
Probable C-mannosyltransferase DPY19L1	0.264942	0.348771			23.16	1.85011
Dihydropyrimidinase-related protein 2	-0.23563	0.377723			23.15	1.85013
Dihydropyrimidinase-related protein 3	-1.17814	3.13833			23.14	1.85014
Dr1-associated corepressor	1.40845	0.656118			23.13	1.85015
Developmentally-regulated GTP-binding protein 1	0.171803	0.279871			23.12	1.85016
Developmentally-regulated GTP-binding protein 2	1.00745	0.527174			23.11	1.85017
Ribonuclease 3	-0.11135	0.067144			23.1	1.85018
Desmocollin-1	-4.85247	1.57531			23.09	1.8502
Down syndrome critical region protein 3	-0.29016	0.290471			23.08	1.85021
Desmoglein-2	0.313713	0.632211			23.07	1.85022
Desmoplakin	-0.03966	0.040024			23.06	1.85023
Dystonin	1.76955	0.489949			23.05	1.85024
Destrin	-0.69393	1.95035			23.04	1.85025
Denticleless protein homolog	0.798857	0.577294			23.03	1.85027
Thymidylate kinase	0.077643	0.578029			23.02	1.85028
Dual specificity protein phosphatase 3	0.49945	0.72766			23.01	1.85029
Deoxyuridine 5-triphosphate nucleotidohydrolase, mitochondrial	-0.81957	1.80798			23	1.8503
Cytoplasmic dynein 1 heavy chain 1	-0.09182	1.14549			22.99	1.85031
Cytoplasmic dynein 1 intermediate chain 2	-0.3146	1.38296			22.98	1.85032
Cytoplasmic dynein 1 light intermediate chain 1	0.187776	0.270388			22.97	1.85034
Cytoplasmic dynein 1 light intermediate chain 2	1.92682	0.88288			22.96	1.85035
Cytoplasmic dynein 2 heavy chain 1	0.319209	0.321601			22.95	1.85036
Dynein light chain 1, cytoplasmic	-0.09366	0.321166			22.94	1.85037
Dynein light chain 2, cytoplasmic	-0.923	0.243689			22.93	1.85038
Dynein light chain roadblock-type 1	1.14533	0.431166			22.92	1.8504
Dynein light chain Tctex-type 1	-0.52716	0.172895			22.91	1.85041
Probable rRNA-processing protein EBP2	0.218421	1.16808			22.9	1.85042
3-beta-hydroxysteroid-Delta(8),Delta(7)-isomerase	0.891509	2.27208			22.89	1.85043
Endothelin-converting enzyme 1	3.02082	2.38592			22.88	1.85044
Delta(3,5)-Delta(2,4)-dienoyl-CoA isomerase, mitochondrial	-0.34005	0.382081			22.87	1.85046
Enoyl-CoA hydratase, mitochondrial	-1.24521	1.86346			22.86	1.85047
Enoyl-CoA delta isomerase 1, mitochondrial	-1.29433	0.484687			22.85	1.85048
Enoyl-CoA delta isomerase 2, mitochondrial	-0.36061	0.582921			22.84	1.85049
Proteasome-associated protein ECM29 homolog	0.659628	2.68349			22.83	1.8505
Enhancer of mRNA-decapping protein 3	0.718535	0.431139			22.82	1.85052
Enhancer of mRNA-decapping protein 4	-0.64968	0.984759			22.81	1.85053
Endothelial differentiation-related factor 1	-0.65529	1.33725			22.8	1.85054
EGF-like repeat and discoidin I-like domain-containing protein 3	3.88741	3.87426			22.79	1.85055
Polycomb protein EED	-0.31604	0.0888			22.78	1.85056
Elongation factor 1-alpha 1;Putative elongation factor 1-alpha-like 3;Elongation factor 1-alpha	0.486376	1.97254			22.77	1.85058
Elongation factor 1-alpha 2	0.78857	0.885407			22.76	1.85059
Elongation factor 1-beta	0.926311	2.33619			22.75	1.8506
Elongation factor 1-delta	-0.96054	1.54931			22.74	1.85061
Eukaryotic translation elongation factor 1 epsilon-1	-0.60786	0.863008			22.73	1.85062
Elongation factor 1-gamma	-0.5212	2.97208			22.72	1.85064
Elongation factor 2	-0.55341	3.13916			22.71	1.85065
Elongation factor Tu GTP-binding domain-containing protein 1	-0.36969	0.278045			22.7	1.85066
116 kDa U5 small nuclear ribonucleoprotein component	-0.09622	0.371089			22.69	1.85067
Epidermal growth factor receptor;Receptor protein-tyrosine kinase	-0.17909	0.207558			22.68	1.85068
EH domain-binding protein 1-like protein 1	-0.76683	0.800445			22.67	1.8507
EH domain-containing protein 1	2.65237	0.727915			22.66	1.85071
EH domain-containing protein 2	1.24748	0.492094			22.65	1.85072
EH domain-containing protein 4	0.599199	0.204945			22.64	1.85073
Histone-lysine N-methyltransferase EHMT2	0.320924	0.301322			22.63	1.85075
Eukaryotic translation initiation factor 1;Eukaryotic translation initiation factor 1b	0.238732	0.272838			22.62	1.85076
Eukaryotic translation initiation factor 1A, X-chromosomal;Eukaryotic translation initiation factor 1A, Y-chromosomal	-1.55191	3.85711			22.61	1.85077
Eukaryotic translation initiation factor 2A;Eukaryotic translation initiation factor 2A, N-terminally processed	-0.04666	0.156161			22.6	1.85078
Interferon-induced, double-stranded RNA-activated protein kinase	0.731391	3.25083			22.59	1.85079
Translation initiation factor eIF-2B subunit alpha	-0.97428	0.315339			22.58	1.85081
Translation initiation factor eIF-2B subunit beta	-0.70464	2.03484			22.57	1.85082
Translation initiation factor eIF-2B subunit gamma	0.079384	0.204123			22.56	1.85083
Translation initiation factor eIF-2B subunit delta	0.148249	0.373137			22.55	1.85084
Translation initiation factor eIF-2B subunit epsilon	-0.00774	0.039244			22.54	1.85086
Eukaryotic translation initiation factor 2D	3.87485	1.48919			22.53	1.85087
Eukaryotic translation initiation factor 2 subunit 1	-0.06628	0.294285			22.52	1.85088
Eukaryotic translation initiation factor 2 subunit 2	-0.71711	2.8366			22.51	1.85089
Eukaryotic translation initiation factor 2 subunit 3;Putative eukaryotic translation initiation factor 2 subunit 3-like protein	0.065663	0.485283			22.5	1.8509
Eukaryotic translation initiation factor 3 subunit A	-0.18917	0.959865			22.49	1.85092
Eukaryotic translation initiation factor 3 subunit B	0.059003	0.217257			22.48	1.85093
Eukaryotic translation initiation factor 3 subunit C;Eukaryotic translation initiation factor 3 subunit C-like protein	-0.72376	3.15653			22.47	1.85094
Eukaryotic translation initiation factor 3 subunit D	-0.10481	0.335509			22.46	1.85095
Eukaryotic translation initiation factor 3 subunit E	-0.54465	1.63822			22.45	1.85097
Eukaryotic translation initiation factor 3 subunit F	-0.29496	0.918918			22.44	1.85098
Eukaryotic translation initiation factor 3 subunit G	-0.10638	0.625365			22.43	1.85099
Eukaryotic translation initiation factor 3 subunit H	-0.64578	2.48318			22.42	1.851
Eukaryotic translation initiation factor 3 subunit I	-0.03043	0.157596			22.41	1.85102
Eukaryotic translation initiation factor 3 subunit J	-1.19254	2.07399			22.4	1.85103
Eukaryotic translation initiation factor 3 subunit K	-0.15929	0.237482			22.39	1.85104
Eukaryotic translation initiation factor 3 subunit L	-0.12708	0.570813			22.38	1.85105
Eukaryotic translation initiation factor 3 subunit M	-0.40924	1.4736			22.37	1.85107
Eukaryotic initiation factor 4A-I	0.132873	0.35911			22.36	1.85108
Eukaryotic initiation factor 4A-II;Eukaryotic initiation factor 4A-II, N-terminally processed	-0.93683	0.96723			22.35	1.85109
Eukaryotic initiation factor 4A-III;Eukaryotic initiation factor 4A-III, N-terminally processed	0.000852	0.002965			22.34	1.8511
Eukaryotic translation initiation factor 4B	0.5129	1.47111			22.33	1.85112
Eukaryotic translation initiation factor 4E	-0.64021	1.74557			22.32	1.85113
Eukaryotic translation initiation factor 4E type 2	-2.24059	0.59584			22.31	1.85114
Eukaryotic translation initiation factor 4 gamma 1	-0.08087	0.185181			22.3	1.85115
Eukaryotic translation initiation factor 4 gamma 2	0.060855	0.233018			22.29	1.85117
Eukaryotic translation initiation factor 4 gamma 3	0.557484	0.442801			22.28	1.85118
Eukaryotic translation initiation factor 4H	-0.32427	0.823163			22.27	1.85119
Eukaryotic translation initiation factor 5	-1.36689	1.79386			22.26	1.8512
Eukaryotic translation initiation factor 5A-1;Eukaryotic translation initiation factor 5A;Eukaryotic translation initiation factor 5A-1-like	-1.01741	3.8268			22.25	1.85122
Eukaryotic translation initiation factor 5B	0.870706	2.02924			22.24	1.85123
Eukaryotic translation initiation factor 6	-0.28014	0.553505			22.23	1.85124
Zinc phosphodiesterase ELAC protein 2	-0.33592	0.615975			22.22	1.85125
ELAV-like protein 1	0.536758	1.29814			22.21	1.85127
ELM2 and SANT domain-containing protein 1	4.02198	5.74049			22.2	1.85128
Elongation of very long chain fatty acids protein 1	0.670293	1.40353			22.19	1.85129
Elongation of very long chain fatty acids protein 5;Elongation of very long chain fatty acids protein	2.93488	1.14224			22.18	1.85131
Elongator complex protein 2	0.138093	0.028594			22.17	1.85132
Elongator complex protein 3	0.708409	0.40582			22.16	1.85133
ER membrane protein complex subunit 1	1.65754	0.785454			22.15	1.85134
ER membrane protein complex subunit 7	2.72586	0.795791			22.14	1.85136
Emerin	1.35769	3.659			22.13	1.85137
Ribosomal RNA small subunit methyltransferase NEP1	-0.18206	1.05763			22.12	1.85138
Echinoderm microtubule-associated protein-like 4	-0.02162	0.037703			22.11	1.85139
Protein enabled homolog	-0.48549	0.527599			22.1	1.85141
Endoglin	2.31594	1.01135			22.09	1.85142
Alpha-enolase	-0.75509	1.56065			22.08	1.85143
Beta-enolase;Enolase	-0.13675	0.152976			22.07	1.85145
Protein 4.1	-0.98992	0.820477			22.06	1.85146
Band 4.1-like protein 1	-2.27216	1.01265			22.05	1.85147
Band 4.1-like protein 2	-0.59691	2.04871			22.04	1.85148
Epoxide hydrolase 1	-0.41122	0.763845			22.03	1.8515
Epsin-1	-1.15264	0.973393			22.02	1.85151
Epiplakin	-0.34659	0.143887			22.01	1.85152
Bifunctional glutamate/proline--tRNA ligase;Glutamate--tRNA ligase;Proline--tRNA ligase	-0.11252	0.604354			22	1.85154
GTPase Era, mitochondrial	1.79214	1.32512			21.99	1.85155
ELKS/Rab6-interacting/CAST family member 1	-0.42141	0.264648			21.98	1.85156
TFIIH basal transcription factor complex helicase XPB subunit	0.830819	0.925256			21.97	1.85157
Endoplasmic reticulum-Golgi intermediate compartment protein 1	-0.1984	0.435399			21.96	1.85159
Endoplasmic reticulum-Golgi intermediate compartment protein 2	1.12227	0.479713			21.95	1.8516
Endoplasmic reticulum-Golgi intermediate compartment protein 3	0.220449	0.163276			21.94	1.85161
Enhancer of rudimentary homolog	2.20616	3.82234			21.93	1.85163
ERI1 exoribonuclease 3	0.147418	0.129607			21.92	1.85164
Erlin-1	0.499489	1.92247			21.91	1.85165
Erlin-2	2.04072	0.82729			21.9	1.85167
ERO1-like protein alpha	1.98988	0.782803			21.89	1.85168
Endoplasmic reticulum resident protein 29	-1.04187	2.78975			21.88	1.85169
Endoplasmic reticulum resident protein 44	-0.35036	0.686852			21.87	1.8517
S-formylglutathione hydrolase	-3.50122	3.38627			21.86	1.85172
Extended synaptotagmin-1	-0.22605	0.639077			21.85	1.85173
Extended synaptotagmin-2	0.407514	2.34859			21.84	1.85174
Eukaryotic peptide chain release factor subunit 1	-0.6331	2.83073			21.83	1.85176
Electron transfer flavoprotein subunit alpha, mitochondrial	-0.16989	0.692922			21.82	1.85177
Electron transfer flavoprotein subunit beta	-1.96692	5.36579			21.81	1.85178
RNA-binding protein EWS	-0.17467	0.294827			21.8	1.8518
	-5.46579	1.60128			21.79	1.85181
Exocyst complex component 2	0.151678	0.038249			21.78	1.85182
Exosome complex component CSL4	2.2741	0.78665			21.77	1.85184
Exosome component 10	0.503356	1.89229			21.76	1.85185
Exosome complex component RRP4	3.52959	1.46329			21.75	1.85186
Exosome complex component RRP41	0.320758	0.064182			21.74	1.85188
Exosome complex component RRP42	3.82505	1.77322			21.73	1.85189
Exosome complex component RRP45	0.134239	0.259331			21.72	1.8519
Ezrin	-1.30769	3.00945			21.71	1.85192
Fatty acid-binding protein, epidermal	-2.96278	1.49564			21.7	1.85193
Fatty acid desaturase 1	1.05788	1.75061			21.69	1.85194
Fatty acid desaturase 2	0.645064	2.75997			21.68	1.85196
FAS-associated factor 1	-0.29244	0.064968			21.67	1.85197
FAS-associated factor 2	-0.06107	0.081968			21.66	1.85198
Acylpyruvase FAHD1, mitochondrial	2.09252	0.85476			21.65	1.852
Constitutive coactivator of PPAR-gamma-like protein 1	-0.20808	0.228288			21.64	1.85201
Niban-like protein 1	-0.53108	2.2726			21.63	1.85202
BRISC complex subunit Abro1	-1.95771	0.791866			21.62	1.85204
Protein FAM207A	0.478969	0.146714			21.61	1.85205
Protein FAM208A	-0.67652	1.02422			21.6	1.85206
Redox-regulatory protein FAM213A	1.95076	1.00214			21.59	1.85208
Protein FAM46A	-0.24098	0.214876			21.58	1.85209
Protein FAM49B	-3.34883	1.15143			21.57	1.8521
Protein FAM50A	-1.76754	0.794336			21.56	1.85212
Protein FAM83H	0.403466	0.489307			21.55	1.85213
Protein FAM98A	0.617797	0.815425			21.54	1.85214
Protein FAM98B	-0.00893	0.011288			21.53	1.85216
Fanconi anemia group I protein	2.77033	5.20605			21.52	1.85217
Fatty acyl-CoA reductase 1	2.23305	0.996178			21.51	1.85218
FERM, RhoGEF and pleckstrin domain-containing protein 1	0.471418	0.744302			21.5	1.8522
FERM, RhoGEF and pleckstrin domain-containing protein 2	-0.34718	0.353519			21.49	1.85221
Phenylalanine--tRNA ligase alpha subunit	0.09718	0.608723			21.48	1.85222
Phenylalanine--tRNA ligase beta subunit	-0.7549	2.34117			21.47	1.85224
Fatty acid synthase;[Acyl-carrier-protein] S-acetyltransferase;[Acyl-carrier-protein] S-malonyltransferase;3-oxoacyl-[acyl-carrier-protein] synthase;3-oxoacyl-[acyl-carrier-protein] reductase;3-hydroxyacyl-[acyl-carrier-protein] dehydratase;Enoyl-[acyl-carrie	-0.4264	2.8911			21.46	1.85225
FAST kinase domain-containing protein 2	-0.48581	0.53561			21.45	1.85226
40S ribosomal protein S30	0.955776	1.13606			21.44	1.85228
rRNA 2-O-methyltransferase fibrillarin	0.467865	1.64084			21.43	1.85229
rRNA/tRNA 2-O-methyltransferase fibrillarin-like protein 1	0.446718	0.790514			21.42	1.85231
Fibulin-1	-0.23031	0.245652			21.41	1.85232
Fibrillin-1	-0.93134	1.16621			21.4	1.85233
Fibrillin-2	-0.40964	0.436514			21.39	1.85235
F-box only protein 22	0.879803	0.236997			21.38	1.85236
F-box only protein 30	-0.31601	0.616929			21.37	1.85237
rRNA-processing protein FCF1 homolog	-0.46748	0.126682			21.36	1.85239
Farnesyl pyrophosphate synthase	-0.68208	3.54062			21.35	1.8524
Ferrochelatase, mitochondrial	-0.18329	0.281786			21.34	1.85242
Flap endonuclease 1	0.31133	1.22345			21.33	1.85243
Fermitin family homolog 2	0.00455	0.012436			21.32	1.85244
Fibroblast growth factor 2	1.67113	0.800652			21.31	1.85246
Fumarate hydratase, mitochondrial	-1.21243	2.19513			21.3	1.85247
Four and a half LIM domains protein 1	-6.80063	7.10517			21.29	1.85248
Four and a half LIM domains protein 2	-0.1347	0.16958			21.28	1.8525
Four and a half LIM domains protein 3	-0.43058	1.43806			21.27	1.85251
FH1/FH2 domain-containing protein 1	0.723242	1.38775			21.26	1.85253
Pre-mRNA 3-end-processing factor FIP1	-0.52265	1.57492			21.25	1.85254
Mitochondrial fission 1 protein	0.524779	0.163775			21.24	1.85255
Peptidyl-prolyl cis-trans isomerase FKBP10	0.724906	2.5733			21.23	1.85257
Peptidyl-prolyl cis-trans isomerase FKBP11;Peptidyl-prolyl cis-trans isomerase	3.58757	0.945974			21.22	1.85258
FK506-binding protein 15	0.905842	0.390146			21.21	1.85259
Peptidyl-prolyl cis-trans isomerase FKBP1A;Peptidyl-prolyl cis-trans isomerase	-2.00147	1.17423			21.2	1.85261
Peptidyl-prolyl cis-trans isomerase FKBP2;Peptidyl-prolyl cis-trans isomerase	3.77333	0.970833			21.19	1.85262
Peptidyl-prolyl cis-trans isomerase FKBP3	-1.91565	2.65463			21.18	1.85264
Peptidyl-prolyl cis-trans isomerase FKBP4;Peptidyl-prolyl cis-trans isomerase FKBP4, N-terminally processed	-2.01017	4.17846			21.17	1.85265
Peptidyl-prolyl cis-trans isomerase FKBP8	0.412548	1.04186			21.16	1.85266
FAD synthase;Molybdenum cofactor biosynthesis protein-like region;FAD synthase region	2.94465	0.867896			21.15	1.85268
Protein flightless-1 homolog	0.085277	0.086702			21.14	1.85269
Filamin-A	-0.65845	2.80449			21.13	1.85271
Filamin-B	-1.05335	3.40052			21.12	1.85272
Filamin-C	0.471555	0.186072			21.11	1.85273
Flotillin-1	0.072142	0.192729			21.1	1.85275
Flotillin-2	0.317482	0.536712			21.09	1.85276
Formin-like protein 1	-2.27445	0.59279			21.08	1.85278
Fragile X mental retardation protein 1	0.61335	4.0791			21.07	1.85279
Fibronectin;Anastellin;Ugl-Y1;Ugl-Y2;Ugl-Y3	2.60563	1.03337			21.06	1.8528
Fructosamine-3-kinase	0.147767	0.055511			21.05	1.85282
Ketosamine-3-kinase	0.56569	0.931227			21.04	1.85283
Fibronectin type-III domain-containing protein 3A	0.703595	2.14634			21.03	1.85285
Fibronectin type III domain-containing protein 3B	0.183889	0.292222			21.02	1.85286
Focadhesin	-0.33166	0.218646			21.01	1.85288
Folate receptor alpha	1.57102	0.376286			21	1.85289
Fos-related antigen 2	0.473053	0.685096			20.99	1.8529
Forkhead box protein K1	2.64179	1.10459			20.98	1.85292
Folylpolyglutamate synthase, mitochondrial	1.74207	0.669929			20.97	1.85293
Protein FRG1	-0.25125	0.386703			20.96	1.85295
Fascin	-0.37455	1.54704			20.95	1.85296
Alpha-ketoglutarate-dependent dioxygenase FTO	0.951312	0.729466			20.94	1.85298
pre-rRNA processing protein FTSJ3	0.589833	2.16988			20.93	1.85299
Far upstream element-binding protein 1	-0.23555	0.401348			20.92	1.853
Far upstream element-binding protein 3	0.287101	0.629801			20.91	1.85302
RNA-binding protein FUS	-0.89274	2.68671			20.9	1.85303
Fragile X mental retardation syndrome-related protein 1	0.476499	2.53662			20.89	1.85305
Fragile X mental retardation syndrome-related protein 2	0.459172	2.20016			20.88	1.85306
UAP56-interacting factor	1.56058	0.765727			20.87	1.85308
Ras GTPase-activating protein-binding protein 1	0.76743	1.45907			20.86	1.85309
Ras GTPase-activating protein-binding protein 2	0.390955	1.24309			20.85	1.8531
Glucose-6-phosphate 1-dehydrogenase	-0.27697	2.57431			20.84	1.85312
Growth arrest and DNA damage-inducible proteins-interacting protein 1	0.010099	0.018554			20.83	1.85313
Cyclin-G-associated kinase	0.302413	0.192811			20.82	1.85315
UDP-glucose 4-epimerase	-1.09387	0.621644			20.81	1.85316
Galactokinase	0.211932	0.370151			20.8	1.85318
Polypeptide N-acetylgalactosaminyltransferase 1;Polypeptide N-acetylgalactosaminyltransferase 1 soluble form	1.53659	0.778314			20.79	1.85319
Polypeptide N-acetylgalactosaminyltransferase 2;Polypeptide N-acetylgalactosaminyltransferase 2 soluble form	0.334161	2.05651			20.78	1.85321
N-acetylgalactosaminyltransferase 7;Polypeptide N-acetylgalactosaminyltransferase	0.802704	1.77431			20.77	1.85322
Neutral alpha-glucosidase AB	-0.51742	1.87237			20.76	1.85323
Glyceraldehyde-3-phosphate dehydrogenase	-0.04546	0.152331			20.75	1.85325
GTPase-activating protein and VPS9 domain-containing protein 1	0.245953	0.492361			20.74	1.85326
H/ACA ribonucleoprotein complex subunit 1	0.620966	0.732565			20.73	1.85328
Glycine--tRNA ligase	-0.53487	3.28058			20.72	1.85329
Trifunctional purine biosynthetic protein adenosine-3;Phosphoribosylamine--glycine ligase;Phosphoribosylformylglycinamidine cyclo-ligase;Phosphoribosylglycinamide formyltransferase	-0.15252	1.19329			20.71	1.85331
Transcriptional repressor p66-alpha	0.299662	0.43818			20.7	1.85332
Transcriptional repressor p66-beta	-0.10349	0.463255			20.69	1.85334
1,4-alpha-glucan-branching enzyme	-0.42814	2.39241			20.68	1.85335
Golgi-specific brefeldin A-resistance guanine nucleotide exchange factor 1	0.402123	0.909095			20.67	1.85337
Interferon-induced guanylate-binding protein 2	0.261988	0.236742			20.66	1.85338
Glutaryl-CoA dehydrogenase, mitochondrial	1.79383	1.13674			20.65	1.85339
Glutamate--cysteine ligase catalytic subunit	1.40917	0.710615			20.64	1.85341
Glutamate--cysteine ligase regulatory subunit	-0.40687	1.17785			20.63	1.85342
Translational activator GCN1	0.528605	4.50573			20.62	1.85344
Rab GDP dissociation inhibitor alpha	-3.20279	1.9458			20.61	1.85345
Rab GDP dissociation inhibitor beta	-0.39176	1.39292			20.6	1.85347
Gem-associated protein 4	-1.51517	0.766051			20.59	1.85348
Gem-associated protein 5	-0.22725	0.794562			20.58	1.8535
Golgi to ER traffic protein 4 homolog	-0.20465	0.1741			20.57	1.85351
Elongation factor G, mitochondrial	-0.20118	0.912422			20.56	1.85353
Ribosome-releasing factor 2, mitochondrial	1.09561	0.631783			20.55	1.85354
Glutamine--fructose-6-phosphate aminotransferase [isomerizing] 1	-0.13806	0.423926			20.54	1.85356
ADP-ribosylation factor-binding protein GGA3	0.482106	0.574454			20.53	1.85357
Gamma-glutamylcyclotransferase	-0.3995	0.647615			20.52	1.85359
Vitamin K-dependent gamma-carboxylase	0.210532	0.727511			20.51	1.8536
PERQ amino acid-rich with GYF domain-containing protein 2	0.22048	0.164832			20.5	1.85362
Alpha-galactosidase A	0.259787	0.251			20.49	1.85363
Beta-galactosidase	1.22976	0.715906			20.48	1.85365
Golgi apparatus protein 1	-0.40685	0.40326			20.47	1.85366
Golgi-associated plant pathogenesis-related protein 1	1.63227	0.718516			20.46	1.85368
Lactoylglutathione lyase	-0.53502	1.02076			20.45	1.85369
Glyoxalase domain-containing protein 4	-2.20958	0.829266			20.44	1.85371
Glutaredoxin-3	-2.67539	3.61288			20.43	1.85372
Glutaminase kidney isoform, mitochondrial	0.247239	1.1428			20.42	1.85374
Glioma tumor suppressor candidate region gene 2 protein	1.48933	0.637689			20.41	1.85375
Glutamate dehydrogenase 1, mitochondrial;Glutamate dehydrogenase 2, mitochondrial	-0.19239	0.607784			20.4	1.85377
Glutamine synthetase	-1.08949	3.4404			20.39	1.85378
Putative oxidoreductase GLYR1	0.977617	2.04085			20.38	1.8538
GDP-mannose 4,6 dehydratase	0.150264	0.288173			20.37	1.85381
Glia maturation factor beta	0.048394	0.034982			20.36	1.85383
Mannose-1-phosphate guanyltransferase alpha	0.035542	0.008399			20.35	1.85384
Mannose-1-phosphate guanyltransferase beta	0.501186	2.34779			20.34	1.85386
GMP synthase [glutamine-hydrolyzing]	-0.96444	5.07162			20.33	1.85387
Guanine nucleotide-binding protein G(i) subunit alpha-1	-0.04769	0.067539			20.32	1.85389
Guanine nucleotide-binding protein G(i) subunit alpha-2	-0.40237	1.12696			20.31	1.8539
Guanine nucleotide-binding protein G(k) subunit alpha	-0.68434	0.746995			20.3	1.85392
Guanine nucleotide-binding protein G(s) subunit alpha isoforms short;Guanine nucleotide-binding protein G(s) subunit alpha isoforms XLas	-0.70614	0.184132			20.29	1.85393
Guanine nucleotide-binding protein G(I)/G(S)/G(T) subunit beta-1	-0.45408	1.87283			20.28	1.85395
Guanine nucleotide-binding protein G(I)/G(S)/G(T) subunit beta-2	-0.61082	3.41477			20.27	1.85396
Guanine nucleotide-binding protein subunit beta-2-like 1;Guanine nucleotide-binding protein subunit beta-2-like 1, N-terminally processed	0.11952	0.451809			20.26	1.85398
Guanine nucleotide-binding protein subunit beta-4	0.228163	0.092677			20.25	1.85399
Bifunctional UDP-N-acetylglucosamine 2-epimerase/N-acetylmannosamine kinase;UDP-N-acetylglucosamine 2-epimerase (hydrolyzing);N-acetylmannosamine kinase	1.0584	0.553117			20.24	1.85401
Guanine nucleotide-binding protein G(I)/G(S)/G(O) subunit gamma-12	1.33837	0.541524			20.23	1.85402
Guanine nucleotide-binding protein-like 1	0.010406	0.00804			20.22	1.85404
Nucleolar GTP-binding protein 2	0.618297	2.50253			20.21	1.85406
Guanine nucleotide-binding protein-like 3	0.321885	2.25826			20.2	1.85407
Guanine nucleotide-binding protein-like 3-like protein	2.23138	1.03373			20.19	1.85409
Glucosamine 6-phosphate N-acetyltransferase	-2.67492	1.14185			20.18	1.8541
N-acetylglucosamine-6-sulfatase	-0.4738	0.445197			20.17	1.85412
Golgin subfamily A member 2	-0.16532	0.73974			20.16	1.85413
Golgi integral membrane protein 4	-0.01181	0.005146			20.15	1.85415
Golgi phosphoprotein 3	0.536595	0.171213			20.14	1.85416
Golgi reassembly-stacking protein 2	0.767259	0.777079			20.13	1.85418
Aspartate aminotransferase, cytoplasmic	-0.531	0.400108			20.12	1.85419
Aspartate aminotransferase, mitochondrial	-0.92182	0.874681			20.11	1.85421
Glycosylphosphatidylinositol anchor attachment 1 protein	0.688467	1.11656			20.1	1.85422
G patch domain-containing protein 1	0.651275	0.754268			20.09	1.85424
G patch domain-containing protein 4	2.50092	0.73486			20.08	1.85426
G patch domain-containing protein 8	0.031425	0.029095			20.07	1.85427
Glypican-1;Secreted glypican-1	-0.05098	0.132957			20.06	1.85429
Glycerol-3-phosphate dehydrogenase, mitochondrial	0.184697	0.372871			20.05	1.8543
Glucose-6-phosphate isomerase	-0.70826	0.901315			20.04	1.85432
G patch domain and KOW motifs-containing protein	0.021758	0.016523			20.03	1.85433
GPN-loop GTPase 1	0.238182	0.343861			20.02	1.85435
GPN-loop GTPase 3	0.2654	0.075105			20.01	1.85436
G-protein coupled receptor 56;GPR56 N-terminal fragment;GPR56 C-terminal fragment	1.0611	2.66447			20	1.85438
Golgi pH regulator B;Golgi pH regulator A	-0.27437	0.458372			19.99	1.8544
Retinoic acid-induced protein 3	0.25422	2.29518			19.98	1.85441
COP9 signalosome complex subunit 1	-1.93048	3.87002			19.97	1.85443
Probable glutathione peroxidase 8;Glutathione peroxidase	0.82209	0.251801			19.96	1.85444
Growth factor receptor-bound protein 2	1.49686	3.30216			19.95	1.85446
Glyoxylate reductase/hydroxypyruvate reductase	-0.265	0.391808			19.94	1.85447
GrpE protein homolog 1, mitochondrial	-1.02026	0.239248			19.93	1.85449
G-rich sequence factor 1	-0.41424	0.515125			19.92	1.85451
Glutamate-rich WD repeat-containing protein 1	-0.11294	0.459257			19.91	1.85452
Glycogen synthase kinase-3 beta	-0.08032	0.313735			19.9	1.85454
Gelsolin	0.793885	0.420993			19.89	1.85455
Eukaryotic peptide chain release factor GTP-binding subunit ERF3A	-0.95803	3.63358			19.88	1.85457
Glutathione reductase, mitochondrial	-3.74733	2.47318			19.87	1.85459
Glutathione S-transferase kappa 1	1.4468	0.536757			19.86	1.8546
Glutathione S-transferase Mu 1	1.77226	0.659166			19.85	1.85462
Glutathione S-transferase Mu 3	-0.66629	1.61083			19.84	1.85463
Glutathione S-transferase omega-1	-2.0454	2.91137			19.83	1.85465
Glutathione S-transferase P	0.192141	0.389057			19.82	1.85467
Transcription initiation factor IIE subunit beta	2.625	1.10679			19.81	1.85468
General transcription factor IIF subunit 1	0.519911	3.02282			19.8	1.8547
General transcription factor IIF subunit 2	-0.00634	0.004449			19.79	1.85471
General transcription factor IIH subunit 1	0.205254	0.261911			19.78	1.85473
General transcription factor II-I	-0.10978	0.385639			19.77	1.85475
General transcription factor 3C polypeptide 1	0.473752	1.93523			19.76	1.85476
General transcription factor 3C polypeptide 2	2.57151	1.63032			19.75	1.85478
General transcription factor 3C polypeptide 3	0.783911	0.498496			19.74	1.85479
General transcription factor 3C polypeptide 4	0.760594	0.291527			19.73	1.85481
General transcription factor 3C polypeptide 5	0.475584	0.53282			19.72	1.85483
GTP-binding protein 1	0.63491	0.798422			19.71	1.85484
Nucleolar GTP-binding protein 1	0.480687	1.96976			19.7	1.85486
G2 and S phase-expressed protein 1	3.81209	3.00995			19.69	1.85487
Glycogen [starch] synthase, muscle	0.044646	0.0344			19.68	1.85489
Histone H1.0;Histone H1.0, N-terminally processed	1.72776	1.0233			19.67	1.85491
Histone H1x	0.689715	2.06471			19.66	1.85492
Histone H2A.V;Histone H2A.Z;Histone H2A	0.660942	2.08201			19.65	1.85494
Histone H2AX;Histone H2A type 1-A	0.850066	0.984277			19.64	1.85496
Core histone macro-H2A.1;Histone H2A	0.328565	1.38319			19.63	1.85497
Intracellular hyaluronan-binding protein 4	2.69268	1.26444			19.62	1.85499
Very-long-chain (3R)-3-hydroxyacyl-CoA dehydratase 3	1.12189	3.41933			19.61	1.855
Hydroxyacyl-coenzyme A dehydrogenase, mitochondrial	0.02303	0.035833			19.6	1.85502
Trifunctional enzyme subunit alpha, mitochondrial;Long-chain enoyl-CoA hydratase;Long chain 3-hydroxyacyl-CoA dehydrogenase	-0.11893	0.72351			19.59	1.85504
Trifunctional enzyme subunit beta, mitochondrial;3-ketoacyl-CoA thiolase	-0.25564	1.26957			19.58	1.85505
	0.228919	0.456053			19.57	1.85507
Hydroxyacylglutathione hydrolase, mitochondrial	0.992367	0.375438			19.56	1.85509
Histidine--tRNA ligase, cytoplasmic	-0.47025	1.41193			19.55	1.8551
Histone acetyltransferase type B catalytic subunit	-0.51125	1.72177			19.54	1.85512
HCLS1-associated protein X-1	-0.31997	0.414026			19.53	1.85513
HBS1-like protein	0.180525	0.794131			19.52	1.85515
Host cell factor 1;HCF N-terminal chain 1;HCF N-terminal chain 2;HCF N-terminal chain 3;HCF N-terminal chain 4;HCF N-terminal chain 5;HCF N-terminal chain 6;HCF C-terminal chain 1;HCF C-terminal chain 2;HCF C-terminal chain 3;HCF C-terminal chain 4;HCF C-term	0.38629	1.89436			19.51	1.85517
Histone deacetylase 1	-0.17118	0.480883			19.5	1.85518
Histone deacetylase 2	-0.08705	0.380211			19.49	1.8552
Histone deacetylase 3	0.302007	0.160632			19.48	1.85522
Hepatoma-derived growth factor	0.074714	0.152791			19.47	1.85523
Hepatoma-derived growth factor-related protein 2	0.505523	1.31115			19.46	1.85525
Vigilin	-0.69321	4.44896			19.45	1.85527
HEAT repeat-containing protein 1;HEAT repeat-containing protein 1, N-terminally processed	0.240921	2.56497			19.44	1.85528
HEAT repeat-containing protein 3	-0.78407	0.395301			19.43	1.8553
Heme-binding protein 1	-1.42267	1.17785			19.42	1.85532
E3 ubiquitin-protein ligase HECTD1	1.63807	1.27438			19.41	1.85533
E3 ubiquitin-protein ligase HECTD3	-0.40744	0.471724			19.4	1.85535
Lymphoid-specific helicase	0.687625	1.86293			19.39	1.85537
Probable E3 ubiquitin-protein ligase HERC1	-0.31469	0.404589			19.38	1.85538
E3 ubiquitin-protein ligase HERC2	-0.68595	0.694971			19.37	1.8554
Probable E3 ubiquitin-protein ligase HERC3	-0.45253	0.50286			19.36	1.85542
Probable E3 ubiquitin-protein ligase HERC4	1.59896	0.590786			19.35	1.85543
Beta-hexosaminidase subunit alpha;Beta-hexosaminidase	2.12636	1.28617			19.34	1.85545
Beta-hexosaminidase subunit beta;Beta-hexosaminidase subunit beta chain B;Beta-hexosaminidase subunit beta chain A	0.341256	1.67924			19.33	1.85547
Protein HEXIM1	4.04979	3.54548			19.32	1.85548
Hepatocyte growth factor-regulated tyrosine kinase substrate	0.574952	1.02345			19.31	1.8555
3-hydroxyisobutyrate dehydrogenase, mitochondrial	-0.24086	0.244606			19.3	1.85552
3-hydroxyisobutyryl-CoA hydrolase, mitochondrial	-0.27903	0.06929			19.29	1.85553
Histidine triad nucleotide-binding protein 1	-1.42995	2.82157			19.28	1.85555
Histidine triad nucleotide-binding protein 2, mitochondrial	-0.19241	0.042545			19.27	1.85557
Histone H1.1	1.71414	1.24628			19.26	1.85558
Histone H1.5	1.92689	1.17887			19.25	1.8556
Histone H1.2	1.4735	0.972918			19.24	1.85562
Histone H1.3	3.32051	0.596798			19.23	1.85564
Histone H1.4	3.42458	0.60936			19.22	1.85565
Histone H2B type 1-B;Histone H2B type 2-E;Histone H2B type 1-O;Histone H2B type 1-J	1.11314	3.20211			19.21	1.85567
Histone H2B type 1-L;Histone H2B type 1-H;Histone H2B type 1-N;Histone H2B type 1-C/E/F/G/I;Histone H2B type 1-D;Histone H2B type 1-K;Histone H2B type 2-F;Histone H2B type 1-M;Histone H2B type F-S;Histone H2B;Histone H2B type 1-A	1.08798	3.19675			19.2	1.85569
Histone H3.1	0.527605	1.11982			19.19	1.8557
Histone H4	0.185991	0.309879			19.18	1.85572
Histone H2A type 2-A;Histone H2A type 2-C	-1.17575	0.487231			19.17	1.85574
Hexokinase-1	-0.25974	1.10786			19.16	1.85575
Hexokinase-2;Hexokinase	0.290629	0.616761			19.15	1.85577
	0.060378	0.088346			19.14	1.85579
HLA class I histocompatibility antigen, Cw-7 alpha chain	1.23622	0.506658			19.13	1.85581
Helicase-like transcription factor	0.567889	0.651797			19.12	1.85582
Minor histocompatibility antigen H13	1.27082	4.38661			19.11	1.85584
High mobility group protein HMG-I/HMG-Y	1.69328	1.9717			19.1	1.85586
High mobility group protein B1;Putative high mobility group protein B1-like 1	0.205091	0.627977			19.09	1.85588
High mobility group protein B2	1.92099	0.662626			19.08	1.85589
High mobility group protein B3	-0.66747	1.56691			19.07	1.85591
Hydroxymethylglutaryl-CoA lyase, mitochondrial	1.24944	0.497553			19.06	1.85593
Hydroxymethylglutaryl-CoA synthase, cytoplasmic	0.729469	1.7422			19.05	1.85594
Non-histone chromosomal protein HMG-14	0.38651	0.850304			19.04	1.85596
High mobility group nucleosome-binding domain-containing protein 3	0.83106	1.0993			19.03	1.85598
High mobility group nucleosome-binding domain-containing protein 4	1.68847	3.26175			19.02	1.856
High mobility group nucleosome-binding domain-containing protein 5	-0.45488	0.487592			19.01	1.85601
Heme oxygenase 1	0.356558	0.354448			19	1.85603
Hematological and neurological expressed 1 protein;Hematological and neurological expressed 1 protein, N-terminally processed	-1.25769	0.335206			18.99	1.85605
Hematological and neurological expressed 1-like protein	0.934687	0.21995			18.98	1.85607
Heterogeneous nuclear ribonucleoprotein A0	-0.10348	0.13883			18.97	1.85608
Heterogeneous nuclear ribonucleoprotein A1;Heterogeneous nuclear ribonucleoprotein A1, N-terminally processed;Heterogeneous nuclear ribonucleoprotein A1-like 2	-0.18333	0.39455			18.96	1.8561
Heterogeneous nuclear ribonucleoproteins A2/B1	-0.29098	0.686147			18.95	1.85612
Heterogeneous nuclear ribonucleoprotein A3	0.259669	0.461486			18.94	1.85614
Heterogeneous nuclear ribonucleoprotein A3	0.470366	0.668625			18.93	1.85615
Heterogeneous nuclear ribonucleoprotein A/B	0.368851	0.844954			18.92	1.85617
	0.560106	2.19617			18.91	1.85619
Heterogeneous nuclear ribonucleoproteins C1/C2	5.43931	1.48833			18.9	1.85621
Heterogeneous nuclear ribonucleoproteins C1/C2	3.65425	1.01494			18.89	1.85622
Heterogeneous nuclear ribonucleoprotein D0	1.15953	1.91156			18.88	1.85624
Heterogeneous nuclear ribonucleoprotein D-like	2.12129	2.89944			18.87	1.85626
Heterogeneous nuclear ribonucleoprotein F;Heterogeneous nuclear ribonucleoprotein F, N-terminally processed	0.369629	1.37818			18.86	1.85628
Heterogeneous nuclear ribonucleoprotein H;Heterogeneous nuclear ribonucleoprotein H, N-terminally processed	1.28913	3.45682			18.85	1.85629
Heterogeneous nuclear ribonucleoprotein H2	1.28704	3.09889			18.84	1.85631
Heterogeneous nuclear ribonucleoprotein H3	1.37971	3.73114			18.83	1.85633
Heterogeneous nuclear ribonucleoprotein K	0.336665	1.25053			18.82	1.85635
Heterogeneous nuclear ribonucleoprotein K	0.442626	0.050085			18.81	1.85636
Heterogeneous nuclear ribonucleoprotein L	0.768343	4.07177			18.8	1.85638
Heterogeneous nuclear ribonucleoprotein L	0.299795	0.408004			18.79	1.8564
Heterogeneous nuclear ribonucleoprotein L-like	-0.55064	2.65945			18.78	1.85642
Heterogeneous nuclear ribonucleoprotein M	-0.05566	0.259274			18.77	1.85644
Heterogeneous nuclear ribonucleoprotein R	0.094812	0.116697			18.76	1.85645
Heterogeneous nuclear ribonucleoprotein U	1.91666	2.29156			18.75	1.85647
Heterogeneous nuclear ribonucleoprotein U-like protein 1	0.259744	0.503691			18.74	1.85649
Heterogeneous nuclear ribonucleoprotein U-like protein 2	0.589461	1.08491			18.73	1.85651
Heterochromatin protein 1-binding protein 3	0.852483	2.24544			18.72	1.85652
Hippocalcin-like protein 1;Neuron-specific calcium-binding protein hippocalcin	-1.22843	0.477559			18.71	1.85654
4-hydroxyphenylpyruvate dioxygenase-like protein	-0.33919	0.234799			18.7	1.85656
Hypoxanthine-guanine phosphoribosyltransferase	-0.50193	0.641464			18.69	1.85658
Hermansky-Pudlak syndrome 3 protein	-0.81731	1.03425			18.68	1.8566
Hemopexin	0.51455	1.18156			18.67	1.85661
3-hydroxyacyl-CoA dehydrogenase type-2	0.196594	0.628991			18.66	1.85663
Estradiol 17-beta-dehydrogenase 11	1.85467	1.48767			18.65	1.85665
Very-long-chain 3-oxoacyl-CoA reductase	2.04587	0.839077			18.64	1.85667
Peroxisomal multifunctional enzyme type 2;(3R)-hydroxyacyl-CoA dehydrogenase;Enoyl-CoA hydratase 2	-0.04917	0.31357			18.63	1.85669
Hydroxysteroid dehydrogenase-like protein 2	-0.89664	2.07817			18.62	1.8567
Heat shock protein HSP 90-alpha	-0.5127	1.43236			18.61	1.85672
Heat shock protein HSP 90-beta	-0.49532	2.60322			18.6	1.85674
Endoplasmin	-0.44514	2.01781			18.59	1.85676
Heat shock 70 kDa protein 14	-0.57945	0.186808			18.58	1.85678
Heat shock 70 kDa protein 1A;Heat shock 70 kDa protein 1B	0.127361	0.43806			18.57	1.8568
Heat shock 70 kDa protein 4	-0.45549	1.69917			18.56	1.85681
Heat shock 70 kDa protein 4L	-0.174	0.309355			18.55	1.85683
78 kDa glucose-regulated protein	0.528367	1.16236			18.54	1.85685
Heat shock 70 kDa protein 6;Putative heat shock 70 kDa protein 7	-3.07387	0.432991			18.53	1.85687
Heat shock cognate 71 kDa protein	0.630054	1.79304			18.52	1.85689
Stress-70 protein, mitochondrial	-0.0201	0.029157			18.51	1.85691
Heat shock protein beta-1	0.00526	0.008515			18.5	1.85692
Intraflagellar transport protein 25 homolog	-0.89259	0.962338			18.49	1.85694
60 kDa heat shock protein, mitochondrial	-1.29551	3.99545			18.48	1.85696
10 kDa heat shock protein, mitochondrial	-0.43753	0.429472			18.47	1.85698
Basement membrane-specific heparan sulfate proteoglycan core protein;Endorepellin;LG3 peptide	2.50418	0.675526			18.46	1.857
Heat shock protein 105 kDa	-0.23161	0.742577			18.45	1.85702
Oxidoreductase HTATIP2	-0.86396	3.40584			18.44	1.85703
HIV Tat-specific factor 1	-0.60186	0.148056			18.43	1.85705
Serine protease HTRA2, mitochondrial	2.86774	0.918913			18.42	1.85707
E3 ubiquitin-protein ligase HUWE1	0.849825	0.587023			18.41	1.85709
	-0.00276	0.002079			18.4	1.85711
Hypoxia up-regulated protein 1	-0.3091	2.86001			18.39	1.85713
Isoleucine--tRNA ligase, cytoplasmic	0.218425	0.708251			18.38	1.85715
Isoleucine--tRNA ligase, mitochondrial	-0.81944	4.1969			18.37	1.85716
Protein-S-isoprenylcysteine O-methyltransferase	0.444767	0.368777			18.36	1.85718
Peptidyl-tRNA hydrolase ICT1, mitochondrial	-2.52806	0.846839			18.35	1.8572
Insulin-degrading enzyme	-0.06299	0.237971			18.34	1.85722
Isocitrate dehydrogenase [NADP] cytoplasmic	-0.34778	0.738107			18.33	1.85724
Isocitrate dehydrogenase [NADP], mitochondrial	0.263837	0.445827			18.32	1.85726
Isocitrate dehydrogenase [NAD] subunit alpha, mitochondrial	-0.12679	0.631296			18.31	1.85728
Isocitrate dehydrogenase [NAD] subunit beta, mitochondrial;Isocitrate dehydrogenase [NAD] subunit, mitochondrial	1.5395	0.446618			18.3	1.85729
Isocitrate dehydrogenase [NAD] subunit gamma, mitochondrial;Isocitrate dehydrogenase [NAD] subunit, mitochondrial	1.08743	0.327642			18.29	1.85731
Isopentenyl-diphosphate Delta-isomerase 1	-0.01275	0.020473			18.28	1.85733
Gamma-interferon-inducible protein 16	0.927929	3.4418			18.27	1.85735
Interferon-related developmental regulator 2	0.692878	0.37103			18.26	1.85737
Insulin-like growth factor 2 mRNA-binding protein 1	0.36916	1.65645			18.25	1.85739
Insulin-like growth factor 2 mRNA-binding protein 3	0.511821	3.46712			18.24	1.85741
Cation-independent mannose-6-phosphate receptor	1.0392	2.08032			18.23	1.85743
Insulin-like growth factor-binding protein 7	3.0544	1.38038			18.22	1.85745
Ig alpha-1 chain C region;Ig alpha-2 chain C region	0.492074	0.63483			18.21	1.85746
DNA-binding protein SMUBP-2	0.310486	0.244382			18.2	1.85748
Protein Red	0.369411	1.38913			18.19	1.8575
Elongator complex protein 1	0.259488	1.09156			18.18	1.85752
Interleukin-18	-1.29097	0.384861			18.17	1.85754
Interleukin enhancer-binding factor 2	-0.4888	1.51719			18.16	1.85756
Interleukin enhancer-binding factor 3	-0.30996	0.668784			18.15	1.85758
Interleukin enhancer-binding factor 3	-0.85646	0.679386			18.14	1.8576
Integrin-linked protein kinase	-0.03381	0.122259			18.13	1.85762
Integrin-linked kinase-associated serine/threonine phosphatase 2C	-0.34934	0.538892			18.12	1.85764
Acetolactate synthase-like protein	2.39818	0.918916			18.11	1.85765
MICOS complex subunit MIC60	0.267605	1.84691			18.1	1.85767
U3 small nucleolar ribonucleoprotein protein IMP3	-0.49214	0.874399			18.09	1.85769
U3 small nucleolar ribonucleoprotein protein IMP4	0.813753	0.309026			18.08	1.85771
Inositol monophosphatase 1	-0.51181	0.098874			18.07	1.85773
Inosine-5-monophosphate dehydrogenase 1;Inosine-5-monophosphate dehydrogenase	1.98292	5.11469			18.06	1.85775
Inosine-5-monophosphate dehydrogenase 2	2.39664	3.85383			18.05	1.85777
Inverted formin-2	-0.12311	0.217872			18.04	1.85779
Phosphatidylinositol 3,4,5-trisphosphate 5-phosphatase 2	-2.20005	0.743031			18.03	1.85781
Integrator complex subunit 12	1.2965	0.730526			18.02	1.85783
Integrator complex subunit 4	0.666358	0.645794			18.01	1.85785
Integrator complex subunit 9	-0.50702	0.78483			18	1.85787
Importin-11	1.0649	0.932713			17.99	1.85789
Importin-4	-0.4502	1.23505			17.98	1.85791
Importin-5	-0.34866	1.58853			17.97	1.85793
Importin-7	0.105957	0.401885			17.96	1.85794
Importin-8	0.140729	0.03671			17.95	1.85796
Importin-9	0.14071	0.830885			17.94	1.85798
Ras GTPase-activating-like protein IQGAP1	0.138793	0.791163			17.93	1.858
Ras GTPase-activating-like protein IQGAP2	-0.3579	0.26165			17.92	1.85802
Ras GTPase-activating-like protein IQGAP3	0.020222	0.012258			17.91	1.85804
Interleukin-1 receptor-associated kinase 1	0.048551	0.037774			17.9	1.85806
Ubiquitin-like protein ISG15	-2.06394	0.743941			17.89	1.85808
Interferon-stimulated 20 kDa exonuclease-like 2	-0.07809	0.072283			17.88	1.8581
Isochorismatase domain-containing protein 1	-0.03353	0.024232			17.87	1.85812
IST1 homolog	-0.64765	0.984			17.86	1.85814
E3 ubiquitin-protein ligase Itchy homolog	1.89655	3.3851			17.85	1.85816
Integrin alpha-2	-0.45014	0.682671			17.84	1.85818
Integrin alpha-3;Integrin alpha-3 heavy chain;Integrin alpha-3 light chain	-0.60614	1.57385			17.83	1.8582
Integrin alpha-5;Integrin alpha-5 heavy chain;Integrin alpha-5 light chain	2.51509	1.18579			17.82	1.85822
Integrin alpha-6;Integrin alpha-6 heavy chain;Integrin alpha-6 light chain;Processed integrin alpha-6	0.061395	0.062967			17.81	1.85824
Integrin alpha-V;Integrin alpha-V heavy chain;Integrin alpha-V light chain	0.742205	0.376242			17.8	1.85826
Integrin beta-1	0.520462	0.926485			17.79	1.85828
Inosine triphosphate pyrophosphatase	0.027792	0.007663			17.78	1.8583
Inositol 1,4,5-trisphosphate receptor type 1	0.316401	0.927521			17.77	1.85832
Inositol 1,4,5-trisphosphate receptor type 2	0.548884	0.08947			17.76	1.85834
Inositol 1,4,5-trisphosphate receptor type 3	0.556746	1.07729			17.75	1.85836
Influenza virus NS1A-binding protein	-1.39421	0.578467			17.74	1.85838
Protein jagunal homolog 1	0.235103	0.177209			17.73	1.8584
Bifunctional arginine demethylase and lysyl-hydroxylase JMJD6	2.54946	1.55886			17.72	1.85842
Josephin-1	-0.06954	0.11343			17.71	1.85844
Junction plakoglobin	-1.05582	1.78052			17.7	1.85846
KN motif and ankyrin repeat domain-containing protein 2	-0.08641	0.063603			17.69	1.85848
Lysine--tRNA ligase	-0.28862	2.11163			17.68	1.8585
Intermediate conductance calcium-activated potassium channel protein 4	0.503458	0.292001			17.67	1.85852
BTB/POZ domain-containing protein KCTD12	-0.09027	0.340553			17.66	1.85854
KDEL motif-containing protein 1	-0.1597	0.125178			17.65	1.85856
Lysine-specific histone demethylase 1A	0.272929	0.658447			17.64	1.85858
Lysine-specific demethylase 2A	-0.2527	0.163647			17.63	1.8586
KH domain-containing, RNA-binding, signal transduction-associated protein 1	-0.24182	0.321729			17.62	1.85862
KH domain-containing, RNA-binding, signal transduction-associated protein 3	-0.87635	0.27275			17.61	1.85864
Far upstream element-binding protein 2	-0.43081	0.413612			17.6	1.85866
Pumilio domain-containing protein KIAA0020	0.736465	1.74268			17.59	1.85868
PCNA-associated factor	0.177001	0.181812			17.58	1.8587
WASH complex subunit strumpellin	0.577847	0.65956			17.57	1.85872
Mitochondrial ribonuclease P protein 3	2.55615	1.64826			17.56	1.85874
WASH complex subunit 7	0.711356	0.216606			17.55	1.85876
KIF1-binding protein	1.31856	0.541815			17.54	1.85878
Protein virilizer homolog	0.781635	1.48355			17.53	1.8588
Uncharacterized protein KIAA1522	1.09851	0.304196			17.52	1.85882
Uncharacterized protein KIAA1671	2.63694	3.72029			17.51	1.85884
Kinesin-like protein KIF11	-0.26941	0.172123			17.5	1.85886
Kinesin-like protein KIF14	-0.31997	0.217324			17.49	1.85889
Kinesin-like protein KIF15;Kinesin-like protein	0.702334	0.797132			17.48	1.85891
Kinesin-like protein KIF1B;Kinesin-like protein	2.34447	1.16589			17.47	1.85893
Kinesin-like protein KIF1C	1.13058	0.322228			17.46	1.85895
Kinesin-like protein KIF21A	0.95166	2.596			17.45	1.85897
Kinesin-like protein KIF22;Kinesin-like protein	1.84907	1.27811			17.44	1.85899
Kinesin-like protein KIF23;Kinesin-like protein	3.77541	1.81801			17.43	1.85901
Kinesin-like protein KIF2A	0.161366	0.510428			17.42	1.85903
Kinesin-like protein KIF2C;Kinesin-like protein	4.33817	5.66643			17.41	1.85905
Chromosome-associated kinesin KIF4A	1.74259	3.00821			17.4	1.85907
Kinesin-1 heavy chain	-0.60119	3.4941			17.39	1.85909
Kinesin-like protein KIFC1	0.548473	0.738872			17.38	1.85911
Kinesin light chain 1	-4.75789	4.3527			17.37	1.85913
Kinesin light chain 2	-0.17364	0.223377			17.36	1.85915
Krueppel-like factor 13	1.35129	0.636714			17.35	1.85918
Krueppel-like factor 5	3.31082	0.968368			17.34	1.8592
Histone-lysine N-methyltransferase 2A;MLL cleavage product N320;MLL cleavage product C180	0.360822	0.286824			17.33	1.85922
Histone-lysine N-methyltransferase 2B	3.79697	1.51357			17.32	1.85924
Lysine-rich nucleolar protein 1	4.05612	0.978655			17.31	1.85926
Importin subunit alpha-5;Importin subunit alpha-5, N-terminally processed	-0.4825	0.311182			17.3	1.85928
Importin subunit alpha-1	0.017997	0.064825			17.29	1.8593
Importin subunit alpha-4	-0.19551	0.799016			17.28	1.85932
Importin subunit alpha-3	0.89051	0.320937			17.27	1.85934
Importin subunit alpha-7;Importin subunit alpha-6	-1.38542	3.0338			17.26	1.85936
Importin subunit beta-1	-0.55002	1.8362			17.25	1.85939
GTPase KRas;GTPase KRas, N-terminally processed	0.575416	0.894318			17.24	1.85941
Protein KRI1 homolog	0.361255	2.34507			17.23	1.85943
KRR1 small subunit processome component homolog	0.856109	1.63402			17.22	1.85945
Keratin, type I cytoskeletal 18	-0.36017	0.304717			17.21	1.85947
Keratin, type II cytoskeletal 6B	-1.07013	0.217141			17.2	1.85949
Kinectin	0.53172	1.74219			17.19	1.85951
Kynureninase	0.018216	0.059265			17.18	1.85953
Neural cell adhesion molecule L1	0.190911	0.256623			17.17	1.85956
LINE-1 retrotransposable element ORF1 protein	0.259676	0.27074			17.16	1.85958
L-2-hydroxyglutarate dehydrogenase, mitochondrial	0.596021	0.778646			17.15	1.8596
Laminin subunit alpha-5	1.54651	0.893366			17.14	1.85962
Laminin subunit beta-1	0.593998	0.203373			17.13	1.85964
Laminin subunit beta-2	0.342282	0.351133			17.12	1.85966
Lysosome-associated membrane glycoprotein 1	0.999207	1.65258			17.11	1.85968
Ragulator complex protein LAMTOR1	0.217247	0.214971			17.1	1.85971
Ragulator complex protein LAMTOR3	0.550694	0.612086			17.09	1.85973
Ragulator complex protein LAMTOR4;Ragulator complex protein LAMTOR4, N-terminally processed	-0.26614	0.332799			17.08	1.85975
LanC-like protein 1	-0.7691	2.07609			17.07	1.85977
Cytosol aminopeptidase	-0.39205	1.42561			17.06	1.85979
La-related protein 1	0.560443	2.71803			17.05	1.85981
La-related protein 4	0.060767	0.056833			17.04	1.85984
La-related protein 4B	0.187176	0.016614			17.03	1.85986
La-related protein 7	0.301194	1.25519			17.02	1.85988
Leucine--tRNA ligase, cytoplasmic	-0.27573	2.13221			17.01	1.8599
Probable leucine--tRNA ligase, mitochondrial	0.711144	0.229379			17	1.85992
Ribosomal biogenesis protein LAS1L	1.22435	0.707393			16.99	1.85994
LIM and SH3 domain protein 1	-1.56013	2.6226			16.98	1.85997
Lamin-B receptor	0.765834	2.47263			16.97	1.85999
Lysocardiolipin acyltransferase 1	1.29028	0.594449			16.96	1.86001
L-lactate dehydrogenase A chain	-0.3076	0.998892			16.95	1.86003
L-lactate dehydrogenase B chain;L-lactate dehydrogenase	-0.27197	0.480059			16.94	1.86005
Low-density lipoprotein receptor	-0.37456	0.546702			16.93	1.86008
LEM domain-containing protein 2	-0.54084	0.127504			16.92	1.8601
Leukocyte receptor cluster member 8	-0.11235	0.088856			16.91	1.86012
Prolyl 3-hydroxylase 1	0.794767	2.16846			16.9	1.86014
Prolyl 3-hydroxylase 3	1.92326	1.19267			16.89	1.86016
Synaptonemal complex protein SC65	0.149237	0.118147			16.88	1.86019
LETM1 and EF-hand domain-containing protein 1, mitochondrial	-0.49346	1.55998			16.87	1.86021
Galectin-1	0.332486	0.509782			16.86	1.86023
Galectin-3;Galectin	-0.91494	1.56324			16.85	1.86025
Galectin-3-binding protein	0.158674	0.21388			16.84	1.86027
Legumain	0.495371	0.892307			16.83	1.8603
DNA ligase 1;DNA ligase	0.799578	0.226145			16.82	1.86032
DNA ligase 3	0.797655	1.62559			16.81	1.86034
LIM domain and actin-binding protein 1	0.91677	0.461055			16.8	1.86036
LIM and calponin homology domains-containing protein 1	-0.86037	2.03374			16.79	1.86039
LIM and senescent cell antigen-like-containing domain protein 1	-5.05763	4.92197			16.78	1.86041
Protein LLP homolog	-0.86813	0.245306			16.77	1.86043
Protein ERGIC-53	0.876962	5.48799			16.76	1.86045
Vesicular integral-membrane protein VIP36	-0.33906	0.675655			16.75	1.86048
VIP36-like protein	2.46538	1.2566			16.74	1.8605
Lipase maturation factor 2	-0.0258	0.036431			16.73	1.86052
Prelamin-A/C;Lamin-A/C	2.51503	3.80568			16.72	1.86054
Prelamin-A/C;Lamin-A/C	4.25801	1.61932			16.71	1.86057
Lamin-B1	1.74063	2.97339			16.7	1.86059
Lamin-B2	1.95088	2.7445			16.69	1.86061
LIM domain only protein 7	-0.90021	2.54768			16.68	1.86063
Lon protease homolog, mitochondrial	-0.1979	0.201998			16.67	1.86066
Lysophosphatidylcholine acyltransferase 1	1.38392	0.63307			16.66	1.86068
Lysophospholipid acyltransferase 5	3.89249	1.67989			16.65	1.8607
Acyl-CoA:lysophosphatidylglycerol acyltransferase 1	0.312887	0.226168			16.64	1.86072
Lipoprotein lipase	0.029746	0.039262			16.63	1.86075
Lipoma-preferred partner	-4.05612	3.78531			16.62	1.86077
Lipopolysaccharide-responsive and beige-like anchor protein	-0.02934	0.053274			16.61	1.86079
Prolow-density lipoprotein receptor-related protein 1;Low-density lipoprotein receptor-related protein 1 85 kDa subunit;Low-density lipoprotein receptor-related protein 1 515 kDa subunit;Low-density lipoprotein receptor-related protein 1 intracellular domain	1.2625	1.66866			16.6	1.86082
Alpha-2-macroglobulin receptor-associated protein	-1.78909	0.69989			16.59	1.86084
Leucine-rich PPR motif-containing protein, mitochondrial	-0.34122	2.24639			16.58	1.86086
Leucine-rich repeat-containing protein 16A	-1.56732	0.445447			16.57	1.86088
Leucine-rich repeat-containing protein 40	2.22212	0.69184			16.56	1.86091
Leucine-rich repeat-containing protein 47	-0.48878	2.18073			16.55	1.86093
Leucine-rich repeat-containing protein 59	1.25495	2.24825			16.54	1.86095
Leucine-rich repeat flightless-interacting protein 1	0.89873	2.12961			16.53	1.86098
Leucine-rich repeat flightless-interacting protein 2	-1.56447	0.312028			16.52	1.861
E3 ubiquitin-protein ligase LRSAM1	-0.58399	0.335575			16.51	1.86102
Large subunit GTPase 1 homolog	0.920663	0.366036			16.5	1.86105
U7 snRNA-associated Sm-like protein LSm11	-0.31529	0.486592			16.49	1.86107
Protein LSM12 homolog	-1.24436	0.275201			16.48	1.86109
Protein LSM14 homolog A	0.268492	0.833795			16.47	1.86111
Protein LSM14 homolog B	1.47179	0.568532			16.46	1.86114
U6 snRNA-associated Sm-like protein LSm2	0.23494	0.141554			16.45	1.86116
U6 snRNA-associated Sm-like protein LSm3	-1.15452	0.313561			16.44	1.86118
U6 snRNA-associated Sm-like protein LSm4	1.00396	1.76296			16.43	1.86121
U6 snRNA-associated Sm-like protein LSm8	-0.14956	0.21497			16.42	1.86123
Lanosterol synthase	-0.39091	0.278125			16.41	1.86125
Leukotriene A-4 hydrolase	-0.58109	1.33015			16.4	1.86128
Protein LTV1 homolog	1.42502	0.691016			16.39	1.8613
Putative RNA-binding protein Luc7-like 1	0.301398	0.842508			16.38	1.86133
Putative RNA-binding protein Luc7-like 2	-0.12784	0.386821			16.37	1.86135
Luc7-like protein 3	0.485547	1.87244			16.36	1.86137
Leucine zipper protein 1	0.693304	2.58706			16.35	1.8614
Latexin	-0.57723	0.512755			16.34	1.86142
Lymphocyte antigen 6K	2.38673	0.856284			16.33	1.86144
Cell growth-regulating nucleolar protein	-0.2255	0.805527			16.32	1.86147
Acyl-protein thioesterase 2	0.082303	0.047798			16.31	1.86149
Cation-dependent mannose-6-phosphate receptor	1.22453	0.262483			16.3	1.86151
Microtubule-actin cross-linking factor 1, isoforms 1/2/3/5	-3.53833	0.789686			16.29	1.86154
O-acetyl-ADP-ribose deacetylase MACROD1	-0.0131	0.015021			16.28	1.86156
Mitotic spindle assembly checkpoint protein MAD1	-0.59619	0.203402			16.27	1.86159
Mitotic spindle assembly checkpoint protein MAD2A	2.57948	1.46876			16.26	1.86161
Transcription factor MafG	0.526583	0.344634			16.25	1.86163
Transcription factor MafK	2.49137	0.847166			16.24	1.86166
Melanoma-associated antigen D2	0.485275	2.07378			16.23	1.86168
Protein mago nashi homolog 2	-0.1729	0.917573			16.22	1.8617
Magnesium transporter protein 1	0.551479	1.11379			16.21	1.86173
Protein MAK16 homolog	1.73087	0.500452			16.2	1.86175
Alpha-mannosidase 2	0.056472	0.05855			16.19	1.86178
Mesencephalic astrocyte-derived neurotrophic factor	1.24344	2.55898			16.18	1.8618
Microtubule-associated protein 1A;MAP1A heavy chain;MAP1 light chain LC2	2.88535	3.36951			16.17	1.86182
Microtubule-associated protein 1B;MAP1B heavy chain;MAP1 light chain LC1	0.768594	1.93502			16.16	1.86185
Microtubule-associated protein 1S;MAP1S heavy chain;MAP1S light chain	0.93107	2.61452			16.15	1.86187
Dual specificity mitogen-activated protein kinase kinase 1	-0.27819	0.47996			16.14	1.8619
Dual specificity mitogen-activated protein kinase kinase 2	-0.3808	0.464357			16.13	1.86192
Dual specificity mitogen-activated protein kinase kinase 3	-0.06268	0.051643			16.12	1.86195
Dual specificity mitogen-activated protein kinase kinase 6	1.48199	0.640614			16.11	1.86197
Microtubule-associated protein;Microtubule-associated protein 4	0.938216	2.84224			16.1	1.86199
Mitogen-activated protein kinase kinase kinase kinase 4	0.028016	0.007058			16.09	1.86202
Ensconsin	0.332098	2.37753			16.08	1.86204
MAP7 domain-containing protein 1	0.739582	1.96501			16.07	1.86207
MAP7 domain-containing protein 2	3.15474	1.83308			16.06	1.86209
MAP7 domain-containing protein 3	-0.22039	0.187417			16.05	1.86212
Mitogen-activated protein kinase 1	-0.6479	0.13171			16.04	1.86214
Mitogen-activated protein kinase 14	0.100898	0.154565			16.03	1.86217
Target of rapamycin complex 2 subunit MAPKAP1	0.721121	0.227686			16.02	1.86219
Microtubule-associated protein RP/EB family member 1	-0.91492	1.67964			16.01	1.86221
Microtubule-associated protein RP/EB family member 2	2.97099	1.20716			16	1.86224
Myristoylated alanine-rich C-kinase substrate	-0.19751	0.213409			15.99	1.86226
Serine/threonine-protein kinase MARK2	-0.09007	0.079034			15.98	1.86229
Methionine--tRNA ligase, cytoplasmic	0.115479	0.361343			15.97	1.86231
S-adenosylmethionine synthase isoform type-2	-0.12054	0.312206			15.96	1.86234
Methionine adenosyltransferase 2 subunit beta	-1.21613	2.20681			15.95	1.86236
Matrin-3	-0.76804	3.32257			15.94	1.86239
Myc-associated zinc finger protein	0.684435	1.27054			15.93	1.86241
Cyclic GMP-AMP synthase	0.417121	0.193135			15.92	1.86244
Methyl-CpG-binding domain protein 1	-0.12819	0.127768			15.91	1.86246
Methyl-CpG-binding domain protein 2	1.48452	5.20931			15.9	1.86249
Muscleblind-like protein 1	-0.28421	1.22952			15.89	1.86251
Lysophospholipid acyltransferase 7	0.541069	1.60898			15.88	1.86254
Cell surface glycoprotein MUC18	0.96696	1.12176			15.87	1.86256
Malonyl-CoA-acyl carrier protein transacylase, mitochondrial	-0.11118	0.099735			15.86	1.86259
Methylcrotonoyl-CoA carboxylase subunit alpha, mitochondrial	-0.34542	0.606053			15.85	1.86261
Methylcrotonoyl-CoA carboxylase beta chain, mitochondrial	0.248576	0.077086			15.84	1.86264
DNA replication licensing factor MCM2	-1.13085	3.43893			15.83	1.86266
DNA replication licensing factor MCM3	-0.35596	2.26688			15.82	1.86269
DNA replication licensing factor MCM4	-0.28087	2.62043			15.81	1.86271
DNA replication licensing factor MCM5;DNA helicase	-0.16665	0.443226			15.8	1.86274
DNA replication licensing factor MCM6	-0.8364	3.58986			15.79	1.86276
DNA replication licensing factor MCM7	-0.2705	3.75353			15.78	1.86279
Mini-chromosome maintenance complex-binding protein	0.099552	0.121592			15.77	1.86281
Malignant T-cell-amplified sequence 1	0.516604	0.197922			15.76	1.86284
Calcium uniporter protein, mitochondrial	1.49212	0.353362			15.75	1.86287
Mediator of DNA damage checkpoint protein 1	2.14523	2.1195			15.74	1.86289
Malate dehydrogenase, cytoplasmic;Malate dehydrogenase	-1.14907	1.86442			15.73	1.86292
Malate dehydrogenase, mitochondrial;Malate dehydrogenase	-0.55669	1.09569			15.72	1.86294
Midasin	0.260698	0.220962			15.71	1.86297
NADP-dependent malic enzyme	1.6822	0.863677			15.7	1.86299
NAD-dependent malic enzyme, mitochondrial	-1.11077	1.57465			15.69	1.86302
Methyl-CpG-binding protein 2	3.06175	1.30959			15.68	1.86304
Mediator of RNA polymerase II transcription subunit 1	1.22913	0.52452			15.67	1.86307
Mediator of RNA polymerase II transcription subunit 12	-0.89589	0.904051			15.66	1.8631
Mediator of RNA polymerase II transcription subunit 19	3.39713	1.59344			15.65	1.86312
Protein MEMO1	2.08328	0.702436			15.64	1.86315
7SK snRNA methylphosphate capping enzyme	0.269526	1.03141			15.63	1.86317
LDLR chaperone MESD	-1.33014	2.87908			15.62	1.8632
Hepatocyte growth factor receptor	1.86545	1.07632			15.61	1.86322
Methionine aminopeptidase 1	-8.0059	5.91601			15.6	1.86325
Methionine aminopeptidase 2	-0.45162	1.28865			15.59	1.86328
Methyltransferase-like protein 13	-0.03529	0.030204			15.58	1.8633
Methyltransferase-like protein 16	-0.5029	0.294535			15.57	1.86333
Methyltransferase-like protein 2B;Methyltransferase-like protein 2A	0.880065	0.620755			15.56	1.86335
Methyltransferase-like protein 5	-0.76752	0.297334			15.55	1.86338
Methyltransferase-like protein 7A	2.00357	0.935042			15.54	1.86341
Mitochondrial fission factor	2.20345	0.885066			15.53	1.86343
Major facilitator superfamily domain-containing protein 10	1.98723	0.936832			15.52	1.86346
Protein O-GlcNAcase	-0.58947	1.01232			15.51	1.86349
Microsomal glutathione S-transferase 1	0.135681	0.309632			15.5	1.86351
Microsomal glutathione S-transferase 3	3.42124	0.962446			15.49	1.86354
Macrophage migration inhibitory factor	-0.19649	0.231051			15.48	1.86356
Mitotic interactor and substrate of PLK1	0.281113	0.316463			15.47	1.86359
Antigen KI-67	1.58036	1.53407			15.46	1.86362
MKL/myocardin-like protein 1	3.77604	1.7602			15.45	1.86364
Muskelin	-0.03209	0.026176			15.44	1.86367
Malectin	0.456145	0.463984			15.43	1.8637
Myeloid leukemia factor 2	1.34774	0.706873			15.42	1.86372
DNA mismatch repair protein Mlh1	0.095002	0.022528			15.41	1.86375
Mixed lineage kinase domain-like protein	-0.55918	0.893033			15.4	1.86378
Protein ENL	0.572873	0.247374			15.39	1.8638
Protein AF1q	-0.40957	0.893049			15.38	1.86383
Target of rapamycin complex subunit LST8	0.909096	0.422919			15.37	1.86386
MMS19 nucleotide excision repair protein homolog	1.04592	0.671077			15.36	1.86388
Multiple myeloma tumor-associated protein 2	0.724293	4.49316			15.35	1.86391
CDK-activating kinase assembly factor MAT1	-0.06091	0.055419			15.34	1.86394
Molybdenum cofactor sulfurase	-0.04593	0.064767			15.33	1.86396
Mannosyl-oligosaccharide glucosidase	1.09845	0.332062			15.32	1.86399
Mortality factor 4-like protein 1	0.811598	1.30945			15.31	1.86402
Mortality factor 4-like protein 2	0.732496	1.51919			15.3	1.86404
Putative helicase MOV-10	-0.03769	0.115608			15.29	1.86407
Mitochondrial pyruvate carrier 2	1.56412	1.01468			15.28	1.8641
Mannose-P-dolichol utilization defect 1 protein	5.23043	4.27442			15.27	1.86413
DNA-3-methyladenine glycosylase	-0.13413	0.249442			15.26	1.86415
U3 small nucleolar ribonucleoprotein protein MPP10	1.39366	0.74505			15.25	1.86418
M-phase phosphoprotein 8	1.47133	0.904288			15.24	1.86421
Mannose-6-phosphate isomerase	0.362351	0.338391			15.23	1.86423
M-phase-specific PLK1-interacting protein	2.7844	1.11835			15.22	1.86426
Myosin phosphatase Rho-interacting protein	0.018989	0.009898			15.21	1.86429
C-type mannose receptor 2	1.08147	0.43033			15.2	1.86432
Double-strand break repair protein MRE11A	0.074939	0.050998			15.19	1.86434
MORF4 family-associated protein 1	-0.71339	0.60553			15.18	1.86437
Methylthioribose-1-phosphate isomerase	0.307882	0.222706			15.17	1.8644
39S ribosomal protein L1, mitochondrial	-0.57752	1.12251			15.16	1.86443
39S ribosomal protein L10, mitochondrial	-0.70985	1.2278			15.15	1.86445
39S ribosomal protein L11, mitochondrial	2.25702	0.866648			15.14	1.86448
39S ribosomal protein L13, mitochondrial	1.44271	0.661957			15.13	1.86451
39S ribosomal protein L14, mitochondrial	0.393872	0.814951			15.12	1.86454
39S ribosomal protein L15, mitochondrial	0.679487	2.17489			15.11	1.86456
39S ribosomal protein L16, mitochondrial	1.95808	0.695793			15.1	1.86459
39S ribosomal protein L17, mitochondrial	-0.20742	0.051479			15.09	1.86462
39S ribosomal protein L19, mitochondrial	0.192004	0.552628			15.08	1.86465
39S ribosomal protein L2, mitochondrial	1.88001	0.56187			15.07	1.86468
39S ribosomal protein L20, mitochondrial	-0.32216	1.0566			15.06	1.8647
39S ribosomal protein L21, mitochondrial	2.66368	0.837119			15.05	1.86473
39S ribosomal protein L22, mitochondrial	0.108067	0.238879			15.04	1.86476
39S ribosomal protein L23, mitochondrial	0.957722	0.570357			15.03	1.86479
39S ribosomal protein L24, mitochondrial	0.08926	0.37817			15.02	1.86481
39S ribosomal protein L27, mitochondrial	1.79318	0.466541			15.01	1.86484
39S ribosomal protein L28, mitochondrial	1.33195	0.529965			15	1.86487
39S ribosomal protein L3, mitochondrial	0.101611	0.356101			14.99	1.8649
39S ribosomal protein L32, mitochondrial	-0.37476	0.199596			14.98	1.86493
39S ribosomal protein L34, mitochondrial;Ribosomal protein L34	-3.74027	4.04356			14.97	1.86496
39S ribosomal protein L35, mitochondrial	-0.09734	0.055867			14.96	1.86498
39S ribosomal protein L37, mitochondrial	0.299002	0.977688			14.95	1.86501
39S ribosomal protein L38, mitochondrial	-0.02234	0.020771			14.94	1.86504
39S ribosomal protein L39, mitochondrial	-2.98935	1.84397			14.93	1.86507
39S ribosomal protein L4, mitochondrial	1.44663	0.521622			14.92	1.8651
39S ribosomal protein L41, mitochondrial	1.58713	0.555109			14.91	1.86513
39S ribosomal protein L43, mitochondrial	0.5818	0.620688			14.9	1.86515
39S ribosomal protein L44, mitochondrial	-0.32244	0.416633			14.89	1.86518
39S ribosomal protein L45, mitochondrial	0.539177	1.58212			14.88	1.86521
39S ribosomal protein L47, mitochondrial	1.03012	0.302095			14.87	1.86524
39S ribosomal protein L48, mitochondrial	0.198063	0.044724			14.86	1.86527
39S ribosomal protein L49, mitochondrial	0.356551	0.078576			14.85	1.8653
39S ribosomal protein L51, mitochondrial	-0.23566	0.090457			14.84	1.86533
39S ribosomal protein L54, mitochondrial	-0.32498	0.193911			14.83	1.86535
39S ribosomal protein L55, mitochondrial	0.658988	0.434563			14.82	1.86538
Ribosomal protein 63, mitochondrial	0.81706	0.228645			14.81	1.86541
39S ribosomal protein L9, mitochondrial	-0.13048	0.206813			14.8	1.86544
28S ribosomal protein S12, mitochondrial	-1.51572	0.413438			14.79	1.86547
28S ribosomal protein S14, mitochondrial	-0.93309	0.224521			14.78	1.8655
28S ribosomal protein S15, mitochondrial	0.291696	0.199341			14.77	1.86553
28S ribosomal protein S16, mitochondrial	-0.04264	0.098054			14.76	1.86556
28S ribosomal protein S17, mitochondrial	1.1919	0.285736			14.75	1.86559
28S ribosomal protein S18a, mitochondrial	0.856184	0.261911			14.74	1.86561
28S ribosomal protein S18b, mitochondrial	-0.77136	2.15969			14.73	1.86564
28S ribosomal protein S2, mitochondrial	3.00261	1.39377			14.72	1.86567
28S ribosomal protein S21, mitochondrial	1.25448	0.447146			14.71	1.8657
28S ribosomal protein S22, mitochondrial	0.809019	0.947972			14.7	1.86573
28S ribosomal protein S23, mitochondrial	0.821003	0.332593			14.69	1.86576
28S ribosomal protein S26, mitochondrial	0.059139	0.048566			14.68	1.86579
28S ribosomal protein S27, mitochondrial	-0.02233	0.021892			14.67	1.86582
28S ribosomal protein S30, mitochondrial	1.56674	0.851537			14.66	1.86585
28S ribosomal protein S31, mitochondrial	1.33388	0.712129			14.65	1.86588
28S ribosomal protein S34, mitochondrial	0.115566	0.218913			14.64	1.86591
28S ribosomal protein S35, mitochondrial	3.83971	4.72941			14.63	1.86594
28S ribosomal protein S5, mitochondrial	0.614606	1.99448			14.62	1.86597
28S ribosomal protein S7, mitochondrial	-0.20464	0.555905			14.61	1.866
28S ribosomal protein S9, mitochondrial	0.061258	0.276287			14.6	1.86603
Ribosome-recycling factor, mitochondrial	0.280243	0.327962			14.59	1.86606
mRNA turnover protein 4 homolog	-0.24629	0.607912			14.58	1.86609
DNA mismatch repair protein Msh2	0.345273	2.12885			14.57	1.86612
DNA mismatch repair protein Msh3	0.079164	0.10526			14.56	1.86615
DNA mismatch repair protein Msh6	1.03365	3.898			14.55	1.86618
RNA-binding protein Musashi homolog 2	0.418736	1.0927			14.54	1.86621
Moesin	-0.27274	1.08872			14.53	1.86624
Methionine-R-sulfoxide reductase B2, mitochondrial	3.97056	7.26384			14.52	1.86627
Methionine-R-sulfoxide reductase B3	0.480891	0.867713			14.51	1.8663
Metastasis-associated protein MTA1	1.04002	0.502932			14.5	1.86633
Metastasis-associated protein MTA2	0.098733	0.404451			14.49	1.86636
S-methyl-5-thioadenosine phosphorylase;Purine nucleoside phosphorylase	-1.04538	4.31037			14.48	1.86639
ATP synthase protein 8	1.66924	0.638196			14.47	1.86642
Mitochondrial carrier homolog 1	1.21873	0.231917			14.46	1.86645
Mitochondrial carrier homolog 2	-0.29523	0.307976			14.45	1.86648
Cytochrome c oxidase subunit 1	0.096647	0.08639			14.44	1.86651
Cytochrome c oxidase subunit 2	0.537063	2.04555			14.43	1.86654
Protein LYRIC	0.595561	2.04069			14.42	1.86657
C-1-tetrahydrofolate synthase, cytoplasmic;Methylenetetrahydrofolate dehydrogenase;Methenyltetrahydrofolate cyclohydrolase;Formyltetrahydrofolate synthetase;C-1-tetrahydrofolate synthase, cytoplasmic, N-terminally processed	-0.17749	2.42583			14.41	1.8666
Monofunctional C1-tetrahydrofolate synthase, mitochondrial	-0.12642	0.287816			14.4	1.86663
Bifunctional methylenetetrahydrofolate dehydrogenase/cyclohydrolase, mitochondrial;NAD-dependent methylenetetrahydrofolate dehydrogenase;Methenyltetrahydrofolate cyclohydrolase	1.29335	0.288596			14.39	1.86666
Myotubularin-related protein 2	-0.28294	0.2428			14.38	1.86669
Serine/threonine-protein kinase mTOR	1.02353	0.710887			14.37	1.86672
Poly(A) RNA polymerase, mitochondrial	0.878376	0.484963			14.36	1.86675
Myotrophin	0.346652	0.470947			14.35	1.86678
Methionine synthase reductase	-0.77807	0.310498			14.34	1.86681
Major vault protein	1.00057	3.23792			14.33	1.86684
Myeloid-associated differentiation marker	2.7594	0.88687			14.32	1.86687
Myb-binding protein 1A	0.575892	3.88133			14.31	1.8669
E3 ubiquitin-protein ligase MYCBP2	-0.58289	1.29085			14.3	1.86694
Myeloid-derived growth factor	0.081333	0.014406			14.29	1.86697
Myosin-10	-1.7428	0.937542			14.28	1.867
Myosin-9	-1.51437	2.24113			14.27	1.86703
Myosin regulatory light chain 12B;Myosin regulatory light chain 12A	0.27676	0.468477			14.26	1.86706
Myosin light polypeptide 6	-0.07252	0.080285			14.25	1.86709
Unconventional myosin-X	0.001649	0.00031			14.24	1.86712
Unconventional myosin-XVIIIa	-1.06939	0.187819			14.23	1.86715
Unconventional myosin-Ib	1.62148	0.672335			14.22	1.86719
Unconventional myosin-Ic	0.688307	1.26623			14.21	1.86722
Unconventional myosin-Ie	0.473629	2.88427			14.2	1.86725
Unconventional myosin-IXb	0.105803	0.107602			14.19	1.86728
Myoferlin	-0.30746	0.962982			14.18	1.86731
NEDD4-binding protein 1	-0.22338	0.191127			14.17	1.86734
N-alpha-acetyltransferase 10	-0.25454	0.551367			14.16	1.86737
N-alpha-acetyltransferase 15, NatA auxiliary subunit	-0.59426	3.2993			14.15	1.86741
N-alpha-acetyltransferase 38, NatC auxiliary subunit	-0.36343	0.268071			14.14	1.86744
N-alpha-acetyltransferase 50	-0.034	0.120881			14.13	1.86747
Nascent polypeptide-associated complex subunit alpha, muscle-specific form;Nascent polypeptide-associated complex subunit alpha	0.073908	0.191656			14.12	1.8675
NAD kinase 2, mitochondrial	0.447507	0.813683			14.11	1.86753
NEDD8-activating enzyme E1 regulatory subunit	2.91966	1.61257			14.1	1.86756
Nicotinamide phosphoribosyltransferase	-0.51395	1.53249			14.09	1.8676
Sialic acid synthase	-5.17175	4.9509			14.08	1.86763
Nucleosome assembly protein 1-like 1	0.17826	0.363275			14.07	1.86766
Nucleosome assembly protein 1-like 4	-0.11039	0.184762			14.06	1.86769
Alpha-soluble NSF attachment protein	-0.61859	0.171702			14.05	1.86772
Nicotinate phosphoribosyltransferase	0.947313	1.13557			14.04	1.86776
Asparagine--tRNA ligase, cytoplasmic	-0.24493	0.529064			14.03	1.86779
	-0.2253	0.051339			14.02	1.86782
Probable asparagine--tRNA ligase, mitochondrial	0.509713	0.482776			14.01	1.86785
Nuclear autoantigenic sperm protein	-0.58919	0.687568			14	1.86789
N-acetyltransferase 10	0.489398	1.89845			13.99	1.86792
Neuroblastoma-amplified sequence	0.109463	0.075321			13.98	1.86795
Condensin complex subunit 1	-0.04688	0.126504			13.97	1.86798
Condensin-2 complex subunit D3	1.72628	0.846574			13.96	1.86802
Condensin complex subunit 3	1.3006	0.350995			13.95	1.86805
Condensin-2 complex subunit G2	1.95598	1.26469			13.94	1.86808
Condensin complex subunit 2	0.171658	0.423799			13.93	1.86811
Nuclear cap-binding protein subunit 1	-0.60451	0.85954			13.92	1.86815
Nuclear cap-binding protein subunit 2	-0.13942	0.098613			13.91	1.86818
Neurochondrin	-0.76812	1.01204			13.9	1.86821
Neutral cholesterol ester hydrolase 1	-0.73396	0.332939			13.89	1.86824
Nck-associated protein 1	-0.06546	0.387882			13.88	1.86828
NCK-interacting protein with SH3 domain	-0.45403	0.523937			13.87	1.86831
Nucleolin	0.238121	0.553499			13.86	1.86834
Nicalin	0.859476	0.287742			13.85	1.86838
Nuclear receptor coactivator 5	0.977823	2.17405			13.84	1.86841
Nuclear receptor corepressor 1	-0.39346	0.578831			13.83	1.86844
Nuclear receptor corepressor 2	-0.18454	0.381714			13.82	1.86848
Nucleoporin NDC1	1.59594	0.957365			13.81	1.86851
Protein NDRG1	0.499967	0.149058			13.8	1.86854
Protein NDRG3	0.250916	0.200817			13.79	1.86858
NADH dehydrogenase [ubiquinone] 1 alpha subcomplex subunit 10, mitochondrial	4.95625	3.20498			13.78	1.86861
Cytochrome c oxidase subunit NDUFA4	0.189357	0.686029			13.77	1.86864
NADH dehydrogenase [ubiquinone] 1 alpha subcomplex subunit 8	4.43804	2.4995			13.76	1.86868
NADH dehydrogenase [ubiquinone] 1 alpha subcomplex subunit 9, mitochondrial	1.56673	0.511797			13.75	1.86871
NADH dehydrogenase [ubiquinone] 1 beta subcomplex subunit 10	0.525144	3.01025			13.74	1.86874
NADH dehydrogenase [ubiquinone] 1 beta subcomplex subunit 11, mitochondrial	-0.94156	0.267289			13.73	1.86878
NADH-ubiquinone oxidoreductase 75 kDa subunit, mitochondrial	-0.15307	0.361219			13.72	1.86881
NADH dehydrogenase [ubiquinone] iron-sulfur protein 2, mitochondrial	0.351014	0.377019			13.71	1.86884
NADH dehydrogenase [ubiquinone] iron-sulfur protein 3, mitochondrial	0.153111	0.061574			13.7	1.86888
NADH dehydrogenase [ubiquinone] iron-sulfur protein 5	2.30123	0.839647			13.69	1.86891
NADH dehydrogenase [ubiquinone] iron-sulfur protein 6, mitochondrial	0.395568	0.808897			13.68	1.86895
NADH dehydrogenase [ubiquinone] flavoprotein 1, mitochondrial	0.46525	0.875854			13.67	1.86898
NEDD8	-1.79727	0.405917			13.66	1.86901
Serine/threonine-protein kinase Nek9	1.4528	0.814911			13.65	1.86905
Negative elongation factor B	-0.63147	0.173204			13.64	1.86908
Negative elongation factor E	1.32414	5.09396			13.63	1.86912
Nuclear export mediator factor NEMF	0.683357	2.21152			13.62	1.86915
Sialidase-1	-0.08532	0.27461			13.61	1.86918
Nexilin	3.35194	1.62661			13.6	1.86922
Neurofibromin;Neurofibromin truncated	0.042332	0.0445			13.59	1.86925
Nuclear factor 1 C-type	0.166894	0.134832			13.58	1.86929
Cysteine desulfurase, mitochondrial	-0.71657	0.410545			13.57	1.86932
Transcriptional repressor NF-X1	1.04542	0.304177			13.56	1.86936
NF-X1-type zinc finger protein NFXL1	-1.8764	0.691597			13.55	1.86939
Neuroguidin	1.15629	0.50103			13.54	1.86942
H/ACA ribonucleoprotein complex subunit 2	1.11213	0.248267			13.53	1.86946
NHP2-like protein 1;NHP2-like protein 1, N-terminally processed	-0.60343	1.71451			13.52	1.86949
Nidogen-2	0.045264	0.045478			13.51	1.86953
NIF3-like protein 1	0.164351	0.307213			13.5	1.86956
MKI67 FHA domain-interacting nucleolar phosphoprotein	-0.13414	0.255196			13.49	1.8696
Nipped-B-like protein	1.48043	0.374369			13.48	1.86963
Protein NipSnap homolog 1	1.36549	0.667433			13.47	1.86967
Omega-amidase NIT2	0.015555	0.010175			13.46	1.8697
NF-kappa-B-activating protein;NKAP-like protein	-1.34	0.483499			13.45	1.86974
NF-kappa-B-repressing factor	-0.3461	0.522301			13.44	1.86977
Notchless protein homolog 1	-0.38066	0.824718			13.43	1.86981
60S ribosomal export protein NMD3	-2.18061	0.995108			13.42	1.86984
Nucleoside diphosphate kinase A	-2.23853	4.64373			13.41	1.86988
Nucleoside diphosphate kinase B;Nucleoside diphosphate kinase;Putative nucleoside diphosphate kinase	-2.32203	3.49991			13.4	1.86991
Nucleoside diphosphate kinase 3;Nucleoside diphosphate kinase	-2.2498	2.56178			13.39	1.86995
Glycylpeptide N-tetradecanoyltransferase 1	-0.18949	0.524269			13.38	1.86999
Nicotinamide N-methyltransferase	-0.36673	0.488516			13.37	1.87002
NAD(P) transhydrogenase, mitochondrial	-0.69117	2.73726			13.36	1.87006
Nitric oxide-associated protein 1	-0.09468	0.14199			13.35	1.87009
RNA-binding protein NOB1	0.121523	0.162386			13.34	1.87013
Nucleolar complex protein 2 homolog	0.031268	0.136372			13.33	1.87016
Nucleolar complex protein 3 homolog	1.56623	0.608623			13.32	1.8702
Nucleolar protein 10	0.252668	0.691698			13.31	1.87023
Nucleolar protein 6	-0.39694	0.471582			13.3	1.87027
Nucleolar protein 7	1.54901	0.519622			13.29	1.87031
Nucleolar protein 8	-0.0922	0.145761			13.28	1.87034
Polynucleotide 5-hydroxyl-kinase NOL9	-0.09762	0.15507			13.27	1.87038
Nucleolar and coiled-body phosphoprotein 1	0.518602	1.45252			13.26	1.87041
Nodal modulator 2;Nodal modulator 1;Nodal modulator 3	0.756044	2.27537			13.25	1.87045
Non-POU domain-containing octamer-binding protein	1.06365	3.79845			13.24	1.87049
H/ACA ribonucleoprotein complex subunit 3	0.583044	2.19623			13.23	1.87052
Nucleolar protein 14	0.140468	0.301229			13.22	1.87056
Nucleolar protein 16	0.799945	2.79622			13.21	1.8706
Probable 28S rRNA (cytosine(4447)-C(5))-methyltransferase	0.128679	0.308122			13.2	1.87063
Nucleolar protein 56	0.56727	2.79429			13.19	1.87067
Nucleolar protein 58	0.434022	2.00452			13.18	1.87071
Nucleolar protein 9	1.52665	1.30443			13.17	1.87074
Nitric oxide synthase-interacting protein	-0.01944	0.036701			13.16	1.87078
Neurogenic locus notch homolog protein 2;Notch 2 extracellular truncation;Notch 2 intracellular domain	0.922776	0.388251			13.15	1.87082
Puromycin-sensitive aminopeptidase	0.51326	1.4694			13.14	1.87085
Nuclear protein localization protein 4 homolog	-0.55829	2.08351			13.13	1.87089
Nucleophosmin	0.968943	3.0872			13.12	1.87093
Nucleoplasmin-3	2.42899	0.875372			13.11	1.87096
Atrial natriuretic peptide receptor 3	2.26463	0.875109			13.1	1.871
NAD(P)H dehydrogenase [quinone] 1	-0.50251	4.24176			13.09	1.87104
Ribosyldihydronicotinamide dehydrogenase [quinone]	-0.57544	0.135995			13.08	1.87107
Glucocorticoid receptor	2.79841	0.520214			13.07	1.87111
GTPase NRas;GTPase HRas;GTPase HRas, N-terminally processed	-0.1119	0.267847			13.06	1.87115
Nardilysin	-0.13599	0.211818			13.05	1.87119
Protein NRDE2 homolog	-0.92912	0.458636			13.04	1.87122
Ribosome biogenesis protein NSA2 homolog	0.124017	0.180198			13.03	1.87126
Sterol-4-alpha-carboxylate 3-dehydrogenase, decarboxylating	2.41401	1.04561			13.02	1.8713
Vesicle-fusing ATPase	0.068504	0.255251			13.01	1.87134
Nuclear speckle splicing regulatory protein 1	0.071409	0.374543			13	1.87137
tRNA (cytosine(34)-C(5))-methyltransferase	-0.58472	5.84462			12.99	1.87141
Probable 28S rRNA (cytosine-C(5))-methyltransferase	2.34325	0.96242			12.98	1.87145
Cytosolic purine 5-nucleotidase	0.432345	0.456648			12.97	1.87149
5-nucleotidase domain-containing protein 1	1.7951	0.662082			12.96	1.87152
5-nucleotidase domain-containing protein 2	0.333992	0.649536			12.95	1.87156
N-terminal Xaa-Pro-Lys N-methyltransferase 1;N-terminal Xaa-Pro-Lys N-methyltransferase 1, N-terminally processed	0.323829	0.210277			12.94	1.8716
Cancer-related nucleoside-triphosphatase	4.30129	5.44799			12.93	1.87164
Cytosolic Fe-S cluster assembly factor NUBP2	1.3361	0.676399			12.92	1.87168
Nuclear ubiquitous casein and cyclin-dependent kinase substrate 1	2.62892	0.738551			12.91	1.87171
Nuclear migration protein nudC	-0.43324	0.652292			12.9	1.87175
NudC domain-containing protein 1	-0.17394	0.851414			12.89	1.87179
U8 snoRNA-decapping enzyme;Protein syndesmos	0.540399	0.39754			12.88	1.87183
Bis(5-nucleosyl)-tetraphosphatase [asymmetrical]	0.680553	0.716535			12.87	1.87187
Cleavage and polyadenylation specificity factor subunit 5	-0.21665	0.71928			12.86	1.87191
ADP-sugar pyrophosphatase	-2.40753	0.820664			12.85	1.87194
Kinetochore protein Nuf2	0.224665	0.338861			12.84	1.87198
Nuclear fragile X mental retardation-interacting protein 2	0.691674	2.67377			12.83	1.87202
Nuclear mitotic apparatus protein 1	0.058817	0.200244			12.82	1.87206
Nuclear pore complex protein Nup107	1.43051	0.609712			12.81	1.8721
Nuclear pore complex protein Nup133	0.065681	0.116156			12.8	1.87214
Nuclear pore complex protein Nup153	-0.11984	0.444716			12.79	1.87218
Nuclear pore complex protein Nup155	0.08848	0.430232			12.78	1.87222
Nuclear pore complex protein Nup160	0.114695	0.450467			12.77	1.87225
Nucleoporin NUP188 homolog	0.058429	0.14627			12.76	1.87229
Nuclear pore complex protein Nup205	0.474836	2.34083			12.75	1.87233
Nuclear pore membrane glycoprotein 210	0.219589	0.789711			12.74	1.87237
Nuclear pore complex protein Nup214	-0.29757	1.14939			12.73	1.87241
Nucleoporin NUP53	5.6919	5.35677			12.72	1.87245
Nucleoporin Nup37	-3.435	1.65437			12.71	1.87249
Nucleoporin Nup43	-0.91033	1.04463			12.7	1.87253
Nuclear pore complex protein Nup50	1.54471	0.494723			12.69	1.87257
Nuclear pore glycoprotein p62	-1.00727	0.283205			12.68	1.87261
Nuclear pore complex protein Nup85	0.340346	0.090482			12.67	1.87265
Nuclear pore complex protein Nup88	0.78303	0.316293			12.66	1.87269
Nuclear pore complex protein Nup93	0.437131	1.96706			12.65	1.87273
Nuclear pore complex protein Nup98-Nup96;Nuclear pore complex protein Nup98;Nuclear pore complex protein Nup96	-0.52516	0.901033			12.64	1.87277
Nucleoporin-like protein 2	0.017087	0.019354			12.63	1.87281
Nucleolar and spindle-associated protein 1	0.871241	1.88445			12.62	1.87285
Nuclear transport factor 2	-0.57239	0.703484			12.61	1.87289
Nuclear valosin-containing protein-like	0.256492	0.278238			12.6	1.87293
Nuclear RNA export factor 1	0.121032	1.2969			12.59	1.87297
Nucleoredoxin	0.558738	0.708593			12.58	1.87301
2-5-oligoadenylate synthase 3	0.162857	0.163791			12.57	1.87305
Ornithine aminotransferase, mitochondrial;Ornithine aminotransferase, hepatic form;Ornithine aminotransferase, renal form	0.735828	2.04453			12.56	1.87309
Inositol polyphosphate 5-phosphatase OCRL-1	0.663617	0.712242			12.55	1.87313
2-oxoglutarate dehydrogenase, mitochondrial	-0.32347	2.47026			12.54	1.87317
UDP-N-acetylglucosamine--peptide N-acetylglucosaminyltransferase 110 kDa subunit	-0.89749	0.308993			12.53	1.87321
Obg-like ATPase 1	-0.81249	2.24094			12.52	1.87325
Olfactomedin-like protein 3	-1.30616	0.41219			12.51	1.87329
Dynamin-like 120 kDa protein, mitochondrial;Dynamin-like 120 kDa protein, form S1	1.05389	0.594854			12.5	1.87333
Origin recognition complex subunit 5	0.46303	0.767884			12.49	1.87337
Oxysterol-binding protein 1	-0.45051	0.953359			12.48	1.87341
Oxysterol-binding protein-related protein 10;Oxysterol-binding protein	-0.96073	0.287188			12.47	1.87345
Oxysterol-binding protein-related protein 8;Oxysterol-binding protein	0.817388	0.401123			12.46	1.87349
Oxysterol-binding protein-related protein 9	0.097327	0.021117			12.45	1.87354
Probable tRNA N6-adenosine threonylcarbamoyltransferase	-0.16982	0.091219			12.44	1.87358
Ubiquitin thioesterase OTUB1	-2.28014	3.18939			12.43	1.87362
OTU domain-containing protein 1	0.140715	0.077601			12.42	1.87366
OTU domain-containing protein 3	-0.17477	0.233196			12.41	1.8737
OTU domain-containing protein 4	0.830923	0.791856			12.4	1.87374
OTU domain-containing protein 5	-0.64672	1.24364			12.39	1.87378
OTU domain-containing protein 6B	0.234393	0.382797			12.38	1.87383
OTU domain-containing protein 7B	0.277336	0.171081			12.37	1.87387
Ubiquitin thioesterase otulin	-0.13156	0.817573			12.36	1.87391
Mitochondrial inner membrane protein OXA1L	-0.83524	0.235016			12.35	1.87395
Succinyl-CoA:3-ketoacid coenzyme A transferase 1, mitochondrial	-0.8593	2.76589			12.34	1.87399
Serine/threonine-protein kinase OSR1	-0.00635	0.018269			12.33	1.87403
Prolyl 4-hydroxylase subunit alpha-1	0.097382	0.388762			12.32	1.87408
Prolyl 4-hydroxylase subunit alpha-2	0.508379	2.36289			12.31	1.87412
Protein disulfide-isomerase	-0.91695	1.25867			12.3	1.87416
Proliferation-associated protein 2G4	-0.26036	1.57444			12.29	1.8742
Proteasomal ATPase-associated factor 1	0.274322	0.277304			12.28	1.87424
Polyadenylate-binding protein 1;Polyadenylate-binding protein	-0.21491	0.376323			12.27	1.87429
Polyadenylate-binding protein 4;Polyadenylate-binding protein	-0.17385	0.354515			12.26	1.87433
Polyadenylate-binding protein 2	0.18128	0.377561			12.25	1.87437
Protein kinase C and casein kinase substrate in neurons protein 3	-2.26004	0.376235			12.24	1.87441
RNA polymerase II-associated factor 1 homolog	0.106551	0.455978			12.23	1.87446
Platelet-activating factor acetylhydrolase IB subunit alpha	0.072714	0.186258			12.22	1.8745
Platelet-activating factor acetylhydrolase IB subunit beta	-0.00137	0.001355			12.21	1.87454
Platelet-activating factor acetylhydrolase IB subunit gamma	0.358573	0.294662			12.2	1.87458
Multifunctional protein ADE2;Phosphoribosylaminoimidazole-succinocarboxamide synthase;Phosphoribosylaminoimidazole carboxylase	-0.78378	2.06053			12.19	1.87463
Polyadenylate-binding protein-interacting protein 1	-0.7556	0.169631			12.18	1.87467
Polyadenylate-binding protein-interacting protein 2	0.354865	0.344676			12.17	1.87471
p21-activated protein kinase-interacting protein 1	0.63013	1.6624			12.16	1.87476
Serine/threonine-protein kinase PAK 2;PAK-2p27;PAK-2p34	-1.16545	2.24296			12.15	1.8748
Palladin	-0.5207	3.0018			12.14	1.87484
Mitochondrial import inner membrane translocase subunit TIM16;Coronin	0.120171	0.17603			12.13	1.87489
Bifunctional 3-phosphoadenosine 5-phosphosulfate synthase 1;Sulfate adenylyltransferase;Adenylyl-sulfate kinase	-0.08606	0.311873			12.12	1.87493
Bifunctional 3-phosphoadenosine 5-phosphosulfate synthase 2;Sulfate adenylyltransferase;Adenylyl-sulfate kinase	0.227273	0.519896			12.11	1.87497
Protein deglycase DJ-1	-0.94006	1.92077			12.1	1.87502
Poly(A)-specific ribonuclease PARN	2.01679	0.787626			12.09	1.87506
Poly [ADP-ribose] polymerase 1	3.33792	5.96002			12.08	1.8751
Poly [ADP-ribose] polymerase 2	1.87837	0.646975			12.07	1.87515
Poly [ADP-ribose] polymerase 4	1.11519	1.32415			12.06	1.87519
Alpha-parvin	0.086054	0.072372			12.05	1.87524
Protein PAT1 homolog 1	-0.34658	0.340337			12.04	1.87528
PRKC apoptosis WT1 regulator protein	-1.70892	0.56669			12.03	1.87532
Lymphokine-activated killer T-cell-originated protein kinase	0.345295	0.279227			12.02	1.87537
Protein polybromo-1	1.10162	0.641788			12.01	1.87541
Pre-B-cell leukemia transcription factor-interacting protein 1	-0.43569	0.484324			12	1.87546
Pyruvate carboxylase, mitochondrial	-0.01165	0.068061			11.99	1.8755
Poly(rC)-binding protein 1	-0.30743	2.39583			11.98	1.87554
Poly(rC)-binding protein 2	0.171356	0.179125			11.97	1.87559
Protocadherin-15	1.66365	0.802598			11.96	1.87563
Pre-mRNA cleavage complex 2 protein Pcf11	-0.09431	0.086715			11.95	1.87568
PCI domain-containing protein 2	0.937329	0.436662			11.94	1.87572
Phosphoenolpyruvate carboxykinase [GTP], mitochondrial	-0.47965	0.805921			11.93	1.87577
Protein-L-isoaspartate(D-aspartate) O-methyltransferase;Protein-L-isoaspartate O-methyltransferase	0.367647	0.555263			11.92	1.87581
Proliferating cell nuclear antigen	-0.37332	2.90048			11.91	1.87586
PEST proteolytic signal-containing nuclear protein	-0.14078	0.126208			11.9	1.8759
28 kDa heat- and acid-stable phosphoprotein	-0.90942	1.71665			11.89	1.87595
Protein RRP5 homolog	0.438174	1.55004			11.88	1.87599
Programmed cell death protein 4	-1.3296	3.04605			11.87	1.87604
Programmed cell death protein 5	-1.35506	0.635719			11.86	1.87608
Programmed cell death protein 6	0.106839	0.733983			11.85	1.87613
Programmed cell death 6-interacting protein	-1.1689	3.6057			11.84	1.87617
2,5-phosphodiesterase 12	-0.86967	3.2353			11.83	1.87622
cGMP-inhibited 3,5-cyclic phosphodiesterase A	-0.13195	0.304533			11.82	1.87627
cAMP-specific 3,5-cyclic phosphodiesterase 4D	-1.33483	0.421816			11.81	1.87631
Pyruvate dehydrogenase E1 component subunit alpha, somatic form, mitochondrial	0.048372	0.288248			11.8	1.87636
Pyruvate dehydrogenase E1 component subunit beta, mitochondrial	0.402466	1.29744			11.79	1.8764
Protein disulfide-isomerase A3	-1.97105	3.88706			11.78	1.87645
Protein disulfide-isomerase A4	-0.25767	0.811855			11.77	1.8765
Protein disulfide-isomerase A6	-0.72155	2.42059			11.76	1.87654
PDZ and LIM domain protein 1	-0.04412	0.057311			11.75	1.87659
PDZ and LIM domain protein 5	-1.55016	5.30094			11.74	1.87663
PDZ and LIM domain protein 7	-0.483	1.35425			11.73	1.87668
Pyruvate dehydrogenase phosphatase regulatory subunit, mitochondrial	0.25666	0.276278			11.72	1.87673
Sister chromatid cohesion protein PDS5 homolog A	0.597083	1.80725			11.71	1.87677
Sister chromatid cohesion protein PDS5 homolog B	0.992745	2.27928			11.7	1.87682
Pyridoxal-dependent decarboxylase domain-containing protein 1	0.089418	0.217675			11.69	1.87687
Pyridoxal kinase	2.0389	0.854112			11.68	1.87691
Phosphatidylethanolamine-binding protein 1;Hippocampal cholinergic neurostimulating peptide	-1.32165	2.16973			11.67	1.87696
Peflin	-1.36558	0.722226			11.66	1.87701
Retrotransposon-derived protein PEG10	-0.30123	1.02205			11.65	1.87705
Protein pelota homolog	-0.05412	0.098958			11.64	1.8771
Proline-, glutamic acid- and leucine-rich protein 1	-0.44102	0.20594			11.63	1.87715
Pescadillo homolog	-0.35693	1.66719			11.62	1.8772
Phosphoribosylformylglycinamidine synthase	-0.31612	2.36913			11.61	1.87724
Prefoldin subunit 2	-1.38548	0.334382			11.6	1.87729
Prefoldin subunit 4	-1.04135	3.10522			11.59	1.87734
Prefoldin subunit 5	-0.16214	0.424432			11.58	1.87739
ATP-dependent 6-phosphofructokinase, liver type	1.35128	0.413833			11.57	1.87743
ATP-dependent 6-phosphofructokinase, muscle type	0.099402	0.386035			11.56	1.87748
ATP-dependent 6-phosphofructokinase, platelet type	0.210241	0.536213			11.55	1.87753
Profilin-1	-1.36341	4.33929			11.54	1.87758
Profilin-2;Profilin	-0.14221	0.42133			11.53	1.87763
Phosphoglycerate mutase 1	-0.54973	0.990378			11.52	1.87767
Serine/threonine-protein phosphatase PGAM5, mitochondrial	-0.0556	0.239149			11.51	1.87772
6-phosphogluconate dehydrogenase, decarboxylating	-0.88993	2.85148			11.5	1.87777
Phosphoglycerate kinase 1	-1.24486	3.3937			11.49	1.87782
6-phosphogluconolactonase	-0.65206	0.409762			11.48	1.87787
Phosphoglucomutase-1	-0.70757	0.979001			11.47	1.87792
Phosphoglucomutase-2	-0.18151	0.335311			11.46	1.87796
Phosphoacetylglucosamine mutase	0.149529	0.600345			11.45	1.87801
Phosphoglycolate phosphatase	-2.00652	0.755057			11.44	1.87806
Membrane-associated progesterone receptor component 1	-0.14937	0.36386			11.43	1.87811
Membrane-associated progesterone receptor component 2	-0.69454	0.690932			11.42	1.87816
Phosphorylated adapter RNA export protein	0.313961	0.28766			11.41	1.87821
Prohibitin	-0.3959	0.709513			11.4	1.87826
Prohibitin-2	0.388407	1.44494			11.39	1.87831
Lysine-specific demethylase PHF2	-0.08823	0.183097			11.38	1.87836
PHD finger protein 3	0.736511	2.2964			11.37	1.87841
PHD finger-like domain-containing protein 5A	-1.10147	2.32192			11.36	1.87846
PHD finger protein 6	-0.21654	0.428563			11.35	1.8785
D-3-phosphoglycerate dehydrogenase	-0.18989	0.858191			11.34	1.87855
PH-interacting protein	1.05901	1.95328			11.33	1.8786
Pleckstrin homology-like domain family B member 2	-0.53826	0.795024			11.32	1.87865
14 kDa phosphohistidine phosphatase	-3.58958	1.73596			11.31	1.8787
PHD and RING finger domain-containing protein 1	0.273258	0.359423			11.3	1.87875
Phosphatidylinositol 4-kinase alpha	3.9581	2.18497			11.29	1.8788
Piezo-type mechanosensitive ion channel component 1	2.0011	0.684616			11.28	1.87885
GPI-anchor transamidase	1.87696	1.3976			11.27	1.8789
GPI transamidase component PIG-S	-0.39383	0.753716			11.26	1.87896
GPI transamidase component PIG-T	0.02181	0.038086			11.25	1.87901
Phosphatidylinositol glycan anchor biosynthesis class U protein	2.76745	1.77882			11.24	1.87906
Phosphatidylinositol 4-phosphate 3-kinase C2 domain-containing subunit alpha	2.1047	0.470302			11.23	1.87911
Phosphoinositide 3-kinase regulatory subunit 4	-0.59463	0.678877			11.22	1.87916
Peptidyl-prolyl cis-trans isomerase NIMA-interacting 1	0.867873	0.237628			11.21	1.87921
Peptidyl-prolyl cis-trans isomerase NIMA-interacting 4	-0.05926	0.014047			11.2	1.87926
PIN2/TERF1-interacting telomerase inhibitor 1	-0.03958	0.024802			11.19	1.87931
Pirin	-2.34487	0.784445			11.18	1.87936
Phosphatidylinositol transfer protein beta isoform;Phosphatidylinositol transfer protein alpha isoform	-3.33547	1.47691			11.17	1.87941
Presequence protease, mitochondrial	-0.0718	0.124696			11.16	1.87946
Pituitary homeobox 1	0.69469	0.972392			11.15	1.87952
Pyruvate kinase PKM;Pyruvate kinase	-0.41371	1.73791			11.14	1.87957
Pyruvate kinase PKM;Pyruvate kinase	-2.33592	0.681903			11.13	1.87962
Serine/threonine-protein kinase N2	0.866877	0.347672			11.12	1.87967
Plakophilin-3	-0.38904	0.342777			11.11	1.87972
Cytosolic phospholipase A2;Phospholipase A2;Lysophospholipase	-0.50347	4.38905			11.1	1.87977
Phospholipase A-2-activating protein	-0.17696	1.46959			11.09	1.87983
Putative phospholipase B-like 2;Putative phospholipase B-like 2 32 kDa form;Putative phospholipase B-like 2 45 kDa form	0.342812	0.587538			11.08	1.87988
1-phosphatidylinositol 4,5-bisphosphate phosphodiesterase beta-3	0.884539	3.77245			11.07	1.87993
1-phosphatidylinositol 4,5-bisphosphate phosphodiesterase beta-4	0.254593	0.172442			11.06	1.87998
1-phosphatidylinositol 4,5-bisphosphate phosphodiesterase gamma-1	0.172952	0.143361			11.05	1.88004
1-phosphatidylinositol 4,5-bisphosphate phosphodiesterase gamma-2;Phosphoinositide phospholipase C	-0.33253	0.118404			11.04	1.88009
Phospholipase D1	3.08826	0.865647			11.03	1.88014
Phospholipase D3	0.258311	0.22713			11.02	1.88019
Plectin	-0.58667	0.400294			11.01	1.88025
Plectin	-1.1261	0.543605			11	1.8803
	-0.38204	0.075236			10.99	1.88035
Pleckstrin homology domain-containing family A member 2	1.88648	1.09173			10.98	1.88041
Pleckstrin homology domain-containing family A member 5	-0.31003	0.399517			10.97	1.88046
Perilipin-3	-2.54473	1.14184			10.96	1.88051
Serine/threonine-protein kinase PLK1	-0.1526	0.612769			10.95	1.88057
Procollagen-lysine,2-oxoglutarate 5-dioxygenase 1	0.799778	4.42292			10.94	1.88062
Procollagen-lysine,2-oxoglutarate 5-dioxygenase 2	0.692989	1.88162			10.93	1.88067
Procollagen-lysine,2-oxoglutarate 5-dioxygenase 3	1.01562	2.85199			10.92	1.88073
Pleiotropic regulator 1	1.38385	0.690612			10.91	1.88078
Plastin-3	-0.49511	1.0021			10.9	1.88083
Phosphomannomutase 2;Phosphomannomutase	-2.17484	1.04096			10.89	1.88089
Mitochondrial-processing peptidase subunit alpha	-0.87505	1.21051			10.88	1.88094
Mitochondrial-processing peptidase subunit beta	-0.26375	2.03894			10.87	1.881
Phosphomevalonate kinase	-0.21127	0.212186			10.86	1.88105
Arginine/serine-rich protein PNISR	0.157479	0.490211			10.85	1.8811
Pinin	0.813507	3.13252			10.84	1.88116
RNA-binding protein PNO1	1.93474	0.937771			10.83	1.88121
Purine nucleoside phosphorylase	0.245055	0.334704			10.82	1.88127
Neuropathy target esterase	2.20185	0.57661			10.81	1.88132
Pyridoxine-5-phosphate oxidase	-0.44752	0.995151			10.8	1.88138
Polyribonucleotide nucleotidyltransferase 1, mitochondrial	-0.11229	0.332121			10.79	1.88143
Podocalyxin	-0.60954	0.880384			10.78	1.88149
GDP-fucose protein O-fucosyltransferase 1	0.38455	1.76955			10.77	1.88154
DNA polymerase alpha catalytic subunit;DNA polymerase	-2.77288	1.12801			10.76	1.8816
DNA polymerase alpha subunit B	-3.55786	1.79091			10.75	1.88165
DNA polymerase delta catalytic subunit;DNA polymerase	-0.48641	1.24927			10.74	1.88171
DNA polymerase delta subunit 2	1.93914	0.712717			10.73	1.88177
DNA polymerase delta subunit 3	2.22219	0.878705			10.72	1.88182
Polymerase delta-interacting protein 2	0.557858	0.877274			10.71	1.88188
Polymerase delta-interacting protein 3	-0.21972	1.08254			10.7	1.88193
DNA polymerase epsilon catalytic subunit A;DNA polymerase	-0.00108	0.000998			10.69	1.88199
DNA-directed RNA polymerase I subunit RPA1;DNA-directed RNA polymerase	-0.21166	0.163715			10.68	1.88205
DNA-directed RNA polymerase I subunit RPA2	0.131801	0.101662			10.67	1.8821
DNA-directed RNA polymerases I and III subunit RPAC1	-0.13764	0.867396			10.66	1.88216
DNA-directed RNA polymerase I subunit RPA49	3.33532	1.20201			10.65	1.88221
DNA-directed RNA polymerase II subunit RPB1	0.025932	0.111172			10.64	1.88227
DNA-directed RNA polymerase II subunit RPB2;DNA-directed RNA polymerase	0.187117	0.689867			10.63	1.88233
DNA-directed RNA polymerase II subunit RPB3	-0.58798	0.753912			10.62	1.88238
DNA-directed RNA polymerases I, II, and III subunit RPABC1	1.47536	0.649062			10.61	1.88244
DNA-directed RNA polymerases I, II, and III subunit RPABC3	-0.27476	0.756905			10.6	1.8825
DNA-directed RNA polymerase, mitochondrial	1.22507	0.535774			10.59	1.88256
Nuclear envelope pore membrane protein POM 121C;Nuclear envelope pore membrane protein POM 121	1.54223	0.503513			10.58	1.88261
Serum paraoxonase/arylesterase 2	0.790254	1.45921			10.57	1.88267
Ribonucleases P/MRP protein subunit POP1	0.235262	1.44375			10.56	1.88273
Ribonuclease P protein subunit p29	0.829328	0.389438			10.55	1.88279
NADPH--cytochrome P450 reductase	-0.68256	2.01246			10.54	1.88284
Inorganic pyrophosphatase	-0.994	3.64751			10.53	1.8829
Inorganic pyrophosphatase 2, mitochondrial	-0.25863	0.32341			10.52	1.88296
Suppressor of SWI4 1 homolog	0.473212	3.09546			10.51	1.88302
Amidophosphoribosyltransferase	-0.58255	1.7735			10.5	1.88308
Liprin-beta-1	0.597475	0.6458			10.49	1.88313
Periphilin-1	0.639939	1.93958			10.48	1.88319
Peptidyl-prolyl cis-trans isomerase A;Peptidyl-prolyl cis-trans isomerase A, N-terminally processed;Peptidyl-prolyl cis-trans isomerase	-0.54108	1.18378			10.47	1.88325
Peptidyl-prolyl cis-trans isomerase B	-0.10023	0.207904			10.46	1.88331
Peptidyl-prolyl cis-trans isomerase C	0.886528	0.957535			10.45	1.88337
Peptidyl-prolyl cis-trans isomerase D	-0.85738	1.77449			10.44	1.88343
Peptidyl-prolyl cis-trans isomerase F, mitochondrial;Peptidyl-prolyl cis-trans isomerase	0.112535	0.020445			10.43	1.88349
Peptidyl-prolyl cis-trans isomerase G;Peptidyl-prolyl cis-trans isomerase	1.06241	3.93104			10.42	1.88355
Peptidyl-prolyl cis-trans isomerase H;Peptidyl-prolyl cis-trans isomerase	0.901402	0.198558			10.41	1.8836
Peptidyl-prolyl cis-trans isomerase-like 1	0.140056	0.270995			10.4	1.88366
Peptidyl-prolyl cis-trans isomerase-like 3;Peptidyl-prolyl cis-trans isomerase	0.735679	1.3386			10.39	1.88372
Peptidyl-prolyl cis-trans isomerase-like 4	0.255002	2.56094			10.38	1.88378
Inositol hexakisphosphate and diphosphoinositol-pentakisphosphate kinase 2	0.683357	1.14722			10.37	1.88384
Periplakin	-0.29437	0.043749			10.36	1.8839
Protein phosphatase 1G	-0.67624	1.31478			10.35	1.88396
Protein phosphatase methylesterase 1	-0.46448	0.766634			10.34	1.88402
Serine/threonine-protein phosphatase PP1-alpha catalytic subunit;Serine/threonine-protein phosphatase	0.313907	1.36426			10.33	1.88408
Serine/threonine-protein phosphatase PP1-beta catalytic subunit;Serine/threonine-protein phosphatase	0.20053	0.780249			10.32	1.88414
Serine/threonine-protein phosphatase PP1-gamma catalytic subunit;Serine/threonine-protein phosphatase	-2.25745	0.797967			10.31	1.8842
Serine/threonine-protein phosphatase 1 regulatory subunit 10	0.045352	0.135057			10.3	1.88426
Protein phosphatase 1 regulatory subunit 12A	-0.56238	3.9865			10.29	1.88432
RelA-associated inhibitor	-0.72116	1.47345			10.28	1.88439
Phostensin	0.274064	0.077314			10.27	1.88445
Protein phosphatase 1 regulatory subunit 7	0.203451	0.247157			10.26	1.88451
Nuclear inhibitor of protein phosphatase 1;Activator of RNA decay	-0.78756	0.913581			10.25	1.88457
Serine/threonine-protein phosphatase 2A catalytic subunit alpha isoform	-0.09914	0.434188			10.24	1.88463
Serine/threonine-protein phosphatase 2A 65 kDa regulatory subunit A alpha isoform	-1.15711	2.89257			10.23	1.88469
Serine/threonine-protein phosphatase 2A 55 kDa regulatory subunit B alpha isoform	0.238216	1.07547			10.22	1.88475
Serine/threonine-protein phosphatase 2A activator	-1.79092	0.596956			10.21	1.88481
Serine/threonine-protein phosphatase 2A 56 kDa regulatory subunit delta isoform	0.374036	1.85894			10.2	1.88488
Serine/threonine-protein phosphatase 2B catalytic subunit alpha isoform;Serine/threonine-protein phosphatase	-1.05608	0.360129			10.19	1.88494
Serine/threonine-protein phosphatase 5;Serine/threonine-protein phosphatase	-2.45725	1.37126			10.18	1.885
Serine/threonine-protein phosphatase 6 catalytic subunit;Serine/threonine-protein phosphatase 6 catalytic subunit, N-terminally processed	-1.99756	0.628536			10.17	1.88506
Serine/threonine-protein phosphatase 6 regulatory subunit 3	-0.87425	0.317716			10.16	1.88512
Palmitoyl-protein thioesterase 1	0.756535	6.01964			10.15	1.88519
Peptidylprolyl isomerase domain and WD repeat-containing protein 1	-2.31502	0.911239			10.14	1.88525
Polyglutamine-binding protein 1	0.428517	0.100627			10.13	1.88531
PRA1 family protein 2	0.245529	0.199524			10.12	1.88537
Protein regulator of cytokinesis 1	0.961554	0.455828			10.11	1.88544
Peroxiredoxin-1	-0.02955	0.065107			10.1	1.8855
Peroxiredoxin-2	-0.108	0.11534			10.09	1.88556
Thioredoxin-dependent peroxide reductase, mitochondrial	-0.01912	0.026179			10.08	1.88563
Peroxiredoxin-4	0.195651	0.233383			10.07	1.88569
Peroxiredoxin-5, mitochondrial	-0.82146	2.42789			10.06	1.88575
Peroxiredoxin-6	-0.36516	1.05304			10.05	1.88582
Prolactin regulatory element-binding protein	1.94466	0.968057			10.04	1.88588
Prolyl endopeptidase	0.321689	0.138115			10.03	1.88594
[truncated: 3,936 more rows]

## Sheet: Fig. 1f
siScr				siUSP36				siUSP16				siUSP36 + siUSP16
0.382153	0.615349	0.674062	-0.02	1	1	1	1	0.332067	0.583804	0.49577	0.192154	1.63528	1.94669	1.73153	1.79436

## Sheet: Fig. 1h
siScr				siUSP36				siUSP16				siUSP7				siUSP36 + siUSP16				siUSP36 + siUSP7
0.391623	0.62149	0.275227	0.230372	1	1	1	1	0.245332	0.445742	0.29485	0.254571	0.204175	0.310376	0.334465	0.244222	1.63885	1.38188	1.5771	1.77598	1.01089	0.469028	0.591106	0.863349
