# Supplementary material for: Molecular basis for ubiquitin/Fubi cross-reactivity in USP16 and USP36
Source: Nat Chem Biol. 2023 Jul 13;19(11):1394–405. doi: 10.1038/s41589-023-01388-1 (PMC10611586; doi:10.1038/s41589-023-01388-1)
Supplement: Supplementary file 13 — Numerical source data. [file 41589_2023_1388_MOESM13_ESM.xlsx]

## Sheet: Titlepage
Molecular basis for Ubiquitin/Fubi cross-reactivity in USP16 and USP36
Numerical raw data for Figure 2

## Sheet: Fig. 2b
mL	UV 3_214	UV 2_254	Conc B
-69.4489	0
-69.3944	-383.214
-69.3398	-384.377
-69.2853	-382.925
-69.2308	-380.757
-69.1762	-379.799
-69.1217	-379.661
-69.0672	-379.319
-69.0126	-378.445
-68.9581	-377.001
-68.9036	-375.525
-68.849	-374.585
-68.7945	-373.848
-68.74	-373.509
-68.6854	-373.388
-68.6309	-373.244
-68.5764	-373.127
-68.5218	-373.054
-68.4673	-372.984
-68.4128	-372.905
-68.3582	-372.848
-68.3037	-372.835
-68.2492	-372.848
-68.1946	-372.856
-68.1401	-372.87
-68.0856	-372.926
-68.031	-372.977
-67.9765	-373.003
-67.922	-373.008
-67.8674	-373.026
-67.8129	-373.017
-67.7584	-372.924
-67.7038	-372.818
-67.6493	-372.724
-67.5948	-372.644
-67.5402	-372.563
-67.4857	-372.511
-67.4312	-372.536
-67.3766	-372.605
-67.3221	-372.686
-67.2676	-372.764
-67.213	-372.829
-67.1585	-372.928
-67.104	-373.072
-67.0494	-373.247
-66.9949	-373.434
-66.9404	-373.634
-66.8858	-373.853
-66.8313	-374.052
-66.7768	-374.193
-66.7223	-374.276
-66.6677	-374.35
-66.6132	-374.512
-66.5587	-374.672
-66.5041	-374.828
-66.4496	-375.001
-66.3951	-375.206
-66.3405	-375.379
-66.286	-375.434
-66.2315	-375.451
-66.1769	-375.459
-66.1224	-375.452
-66.0679	-375.397
-66.0133	-375.486
-65.9588	-375.58
-65.9043	-375.687
-65.8497	-375.813
-65.7952	-375.956
-65.7407	-376.091
-65.6861	-376.086
-65.6316	-376.109
-65.5771	-376.154
-65.5225	-376.203
-65.468	-376.244
-65.4135	-376.301
-65.3589	-376.356
-65.3044	-376.402
-65.2499	-376.462
-65.1953	-376.547
-65.1408	-376.59
-65.0863	-376.595
-65.0317	-376.564
-64.9772	-376.543
-64.9227	-376.524
-64.8681	-376.45
-64.8136	-376.397
-64.7591	-376.549
-64.7045	-376.77
-64.65	-376.977
-64.5955	-377.138
-64.5409	-377.325
-64.4864	-377.555
-64.4319	-377.643
-64.3773	-377.616
-64.3228	-377.557
-64.2683	-377.562
-64.2137	-377.606
-64.1592	-377.681
-64.1047	-377.754
-64.0501	-377.875
-63.9956	-378.062
-63.9411	-378.207
-63.8865	-378.276
-63.832	-378.283
-63.7775	-378.258
-63.7229	-378.212
-63.6684	-378.134
-63.6139	-377.982
-63.5593	-377.778
-63.5048	-377.479
-63.4503	-377.139
-63.3958	-376.823
-63.3412	-376.557
-63.2867	-376.199
-63.2322	-375.839
-63.1776	-375.511
-63.1231	-375.171
-63.0686	-374.732
-63.014	-374.23
-62.9595	-373.824
-62.905	-373.391
-62.8504	-372.923
-62.7959	-372.451
-62.7414	-372.02
-62.6868	-371.655
-62.6323	-371.261
-62.5778	-370.908
-62.5232	-370.628
-62.4687	-370.414
-62.4142	-370.25
-62.3596	-370.013
-62.3051	-369.69
-62.2506	-369.296
-62.196	-368.853
-62.1415	-368.381
-62.087	-367.961
-62.0324	-367.531
-61.9779	-367.189
-61.9234	-366.981
-61.8688	-366.897
-61.8143	-366.842
-61.7598	-366.76
-61.7052	-366.704
-61.6507	-366.663
-61.5962	-366.619
-61.5416	-366.559
-61.4871	-366.572
-61.4326	-366.692
-61.378	-366.847
-61.3235	-366.987
-61.269	-367.094
-61.2144	-367.208
-61.1599	-367.276
-61.1054	-367.253
-61.0508	-367.281
-60.9963	-367.451
-60.9418	-367.679
-60.8872	-367.861
-60.8327	-368.101
-60.7782	-368.392
-60.7236	-368.662
-60.6691	-368.841
-60.6146	-369.066
-60.56	-369.316
-60.5055	-369.535
-60.451	-369.782
-60.3965	-370.1
-60.3419	-370.458
-60.2874	-370.827
-60.2328	-371.173
-60.1783	-371.531
-60.1238	-371.869
-60.0693	-372.141
-60.0147	-372.443
-59.9602	-372.712
-59.9057	-373.019
-59.8511	-373.395
-59.7966	-373.818
-59.7421	-374.193
-59.6875	-374.413
-59.633	-374.571
-59.5785	-374.696
-59.5239	-374.766
-59.4694	-374.753
-59.4149	-374.799
-59.3603	-374.904
-59.3058	-375.071
-59.2513	-375.286
-59.1967	-375.534
-59.1422	-375.805
-59.0877	-376.039
-59.0331	-376.241
-58.9786	-376.466
-58.9241	-376.708
-58.8695	-376.938
-58.815	-377.171
-58.7605	-377.373
-58.7059	-377.567
-58.6514	-377.721
-58.5969	-377.827
-58.5423	-377.934
-58.4878	-377.975
-58.4333	-378.02
-58.3787	-378.097
-58.3242	-378.193
-58.2697	-378.276
-58.2151	-378.318
-58.1606	-378.472
-58.1061	-378.628
-58.0515	-378.744
-57.997	-378.819
-57.9425	-378.896
-57.8879	-379.014
-57.8334	-379.063
-57.7789	-379.139
-57.7243	-379.24
-57.6698	-379.328
-57.6153	-379.424
-57.5607	-379.571
-57.5062	-379.724
-57.4517	-379.837
-57.3971	-379.88
-57.3426	-379.857
-57.2881	-379.714
-57.2335	-379.445
-57.179	-379.093
-57.1245	-378.699
-57.0699	-378.31
-57.0154	-378.012
-56.9609	-377.796
-56.9064	-377.659
-56.8518	-377.548
-56.7973	-377.43
-56.7428	-377.295
-56.6882	-377.089
-56.6337	-376.859
-56.5792	-376.569
-56.5246	-376.244
-56.4701	-375.922
-56.4156	-375.577
-56.361	-375.249
-56.3065	-374.876
-56.252	-374.461
-56.1974	-374.013
-56.1429	-373.545
-56.0884	-373.064
-56.0338	-372.577
-55.9793	-372.122
-55.9248	-371.715
-55.8702	-371.353
-55.8157	-371.03
-55.7612	-370.792
-55.7066	-370.613
-55.6521	-370.459
-55.5976	-370.314
-55.543	-370.183
-55.4885	-370.077
-55.434	-370.011
-55.3794	-369.964
-55.3249	-369.942
-55.2704	-369.949
-55.2158	-369.961
-55.1613	-370.004
-55.1068	-370.049
-55.0522	-370.039
-54.9977	-369.983
-54.9432	-369.95
-54.8886	-369.952
-54.8341	-369.891
-54.7796	-369.798
-54.725	-369.741
-54.6705	-369.766
-54.616	-369.849
-54.5614	-369.96
-54.5069	-370.129
-54.4524	-370.295
-54.3978	-370.441
-54.3433	-370.594
-54.2888	-370.688
-54.2342	-370.804
-54.1797	-370.984
-54.1252	-371.248
-54.0706	-371.599
-54.0161	-372.015
-53.9616	-372.39
-53.9071	-372.676
-53.8525	-372.832
-53.798	-372.91
-53.7435	-373.021
-53.6889	-373.096
-53.6344	-373.242
-53.5799	-373.447
-53.5253	-373.725
-53.4708	-374.052
-53.4163	-374.317
-53.3617	-374.502
-53.3072	-374.67
-53.2527	-374.852
-53.1981	-375.037
-53.1436	-375.192
-53.0891	-375.355
-53.0345	-375.577
-52.98	-375.725
-52.9255	-375.779
-52.8709	-375.762
-52.8164	-375.73
-52.7619	-375.681
-52.7073	-375.648
-52.6528	-375.684
-52.5983	-375.779
-52.5437	-375.88
-52.4892	-375.934
-52.4347	-375.919
-52.3801	-375.833
-52.3256	-375.696
-52.2711	-375.544
-52.2165	-375.416
-52.162	-375.383
-52.1075	-375.398
-52.0529	-375.445
-51.9984	-375.513
-51.9439	-375.6
-51.8893	-375.734
-51.8348	-375.869
-51.7803	-376.002
-51.7257	-376.121
-51.6712	-376.211
-51.6167	-376.255
-51.5621	-376.191
-51.5076	-376.088
-51.4531	-375.967
-51.3985	-375.849
-51.344	-375.765
-51.2895	-375.833
-51.2349	-375.956
-51.1804	-376.111
-51.1259	-376.269
-51.0713	-376.407
-51.0168	-376.512
-50.9623	-376.471
-50.9077	-376.483
-50.8532	-376.546
-50.7987	-376.656
-50.7441	-376.808
-50.6896	-377.01
-50.6351	-377.277
-50.5806	-377.53
-50.526	-377.765
-50.4715	-377.982
-50.417	-378.164
-50.3624	-378.302
-50.3079	-378.354
-50.2534	-378.375
-50.1988	-378.372
-50.1443	-378.333
-50.0898	-378.296
-50.0352	-378.244
-49.9807	-378.23
-49.9262	-378.231
-49.8716	-378.235
-49.8171	-378.268
-49.7626	-378.334
-49.708	-378.456
-49.6535	-378.56
-49.599	-378.614
-49.5444	-378.612
-49.4899	-378.536
-49.4354	-378.352
-49.3808	-378.108
-49.3263	-377.848
-49.2718	-377.607
-49.2172	-377.4
-49.1627	-377.215
-49.1082	-377.087
-49.0536	-376.985
-48.9991	-376.891
-48.9446	-376.796
-48.89	-376.671
-48.8355	-376.492
-48.781	-376.241
-48.7264	-375.935
-48.6719	-375.586
-48.6174	-375.189
-48.5628	-374.749
-48.5083	-374.321
-48.4538	-373.91
-48.3992	-373.542
-48.3447	-373.261
-48.2902	-373.153
-48.2356	-373.278
-48.1811	-373.398
-48.1266	-373.544
-48.072	-373.717
-48.0175	-373.862
-47.963	-373.925
-47.9084	-373.88
-47.8539	-373.886
-47.7994	-373.938
-47.7448	-373.984
-47.6903	-374.035
-47.6358	-374.047
-47.5812	-374.015
-47.5267	-373.956
-47.4722	-373.9
-47.4176	-373.885
-47.3631	-373.933
-47.3086	-373.995
-47.2541	-374.062
-47.1995	-374.092
-47.145	-374.058
-47.0905	-373.996
-47.0359	-373.892
-46.9814	-373.816
-46.9269	-373.689
-46.8723	-373.507
-46.8178	-373.348
-46.7633	-373.159
-46.7087	-372.992
-46.6542	-372.808
-46.5997	-372.676
-46.5451	-372.629
-46.4906	-372.531
-46.4361	-372.434
-46.3815	-372.274
-46.327	-372.065
-46.2725	-371.822
-46.2179	-371.572
-46.1634	-371.424
-46.1089	-371.307
-46.0543	-371.192
-45.9998	-371.068
-45.9453	-370.921
-45.8907	-370.711
-45.8362	-370.71
-45.7817	-370.827
-45.7271	-371.009
-45.6726	-371.219
-45.6181	-371.445
-45.5635	-371.741
-45.509	-371.912
-45.4545	-371.96
-45.3999	-371.951
-45.3454	-371.955
-45.2909	-372.007
-45.2363	-372.225
-45.1818	-372.474
-45.1273	-372.802
-45.0727	-373.215
-45.0182	-373.679
-44.9637	-374.15
-44.9091	-374.498
-44.8546	-374.72
-44.8001	-374.825
-44.7455	-374.83
-44.691	-374.755
-44.6365	-374.753
-44.5819	-374.703
-44.5274	-374.642
-44.4729	-374.554
-44.4183	-374.407
-44.3638	-374.321
-44.3093	-374.184
-44.2547	-374.084
-44.2002	-374.021
-44.1457	-374
-44.0911	-374.072
-44.0366	-374.186
-43.9821	-374.212
-43.9276	-374.175
-43.873	-374.109
-43.8185	-374.04
-43.764	-373.944
-43.7094	-373.758
-43.6549	-373.595
-43.6004	-373.449
-43.5458	-373.311
-43.4913	-373.213
-43.4368	-373.25
-43.3822	-373.297
-43.3277	-373.349
-43.2732	-373.413
-43.2186	-373.494
-43.1641	-373.551
-43.1096	-373.499
-43.055	-373.416
-43.0005	-373.374
-42.946	-373.409
-42.8914	-373.492
-42.8369	-373.626
-42.7824	-373.788
-42.7278	-373.988
-42.6733	-374.182
-42.6188	-374.341
-42.5642	-374.63
-42.5097	-374.902
-42.4552	-375.181
-42.4006	-375.466
-42.3461	-375.722
-42.2916	-375.879
-42.237	-375.763
-42.1825	-375.515
-42.128	-375.26
-42.0734	-375.042
-42.0189	-374.868
-41.9644	-374.822
-41.9098	-374.901
-41.8553	-375.102
-41.8008	-375.305
-41.7462	-375.438
-41.6917	-375.518
-41.6372	-375.537
-41.5826	-375.477
-41.5281	-375.354
-41.4736	-375.2
-41.419	-375.045
-41.3645	-374.887
-41.31	-374.703
-41.2554	-374.547
-41.2009	-374.44
-41.1464	-374.357
-41.0918	-374.23
-41.0373	-374.107
-40.9828	-374.028
-40.9282	-374.092
-40.8737	-374.237
-40.8192	-374.368
-40.7646	-374.531
-40.7101	-374.761
-40.6556	-374.958
-40.6011	-375.006
-40.5465	-374.932
-40.492	-374.915
-40.4375	-374.967
-40.3829	-374.991
-40.3284	-375.058
-40.2739	-375.179
-40.2193	-375.329
-40.1648	-375.429
-40.1103	-375.566
-40.0557	-375.713
-40.0012	-375.866
-39.9467	-376.061
-39.8921	-376.349
-39.8376	-376.549
-39.7831	-376.663
-39.7285	-376.731
-39.674	-376.748
-39.6195	-376.683
-39.5649	-376.487
-39.5104	-376.356
-39.4559	-376.288
-39.4013	-376.274
-39.3468	-376.326
-39.2923	-376.465
-39.2377	-376.59
-39.1832	-376.668
-39.1287	-376.657
-39.0741	-376.558
-39.0196	-376.368
-38.9651	-376.046
-38.9105	-375.672
-38.856	-375.313
-38.8015	-374.981
-38.7469	-374.669
-38.6924	-374.375
-38.6379	-374.213
-38.5833	-374.148
-38.5288	-374.141
-38.4743	-374.191
-38.4197	-374.326
-38.3652	-374.637
-38.3107	-375.009
-38.2561	-375.431
-38.2016	-375.861
-38.1471	-376.255
-38.0925	-376.541
-38.038	-376.331
-37.9835	-376.246
-37.9289	-376.165
-37.8744	-375.972
-37.8199	-375.658
-37.7653	-375.435
-37.7108	-375.599
-37.6563	-375.619
-37.6017	-375.501
-37.5472	-375.391
-37.4927	-375.486
-37.4381	-375.669
-37.3836	-375.656
-37.3291	-375.567
-37.2746	-375.51
-37.22	-375.516
-37.1655	-375.47
-37.111	-375.338
-37.0564	-375.401
-37.0019	-375.708
-36.9474	-376.104
-36.8928	-376.335
-36.8383	-376.478
-36.7838	-376.77
-36.7292	-376.997
-36.6747	-377.014
-36.6202	-376.849
-36.5656	-376.821
-36.5111	-376.871
-36.4566	-376.693
-36.402	-376.36
-36.3475	-375.938
-36.293	-375.476
-36.2384	-375.021
-36.1839	-374.657
-36.1294	-374.324
-36.0748	-374.093
-36.0203	-374.006
-35.9658	-374.008
-35.9112	-374.102
-35.8567	-374.147
-35.8022	-374.189
-35.7476	-374.198
-35.6931	-374.119
-35.6386	-374.014
-35.584	-373.848
-35.5295	-373.761
-35.475	-373.709
-35.4204	-373.665
-35.3659	-373.683
-35.3114	-373.934
-35.2568	-374.158
-35.2023	-374.275
-35.1478	-374.277
-35.0932	-374.217
-35.0387	-374.236
-34.9842	-374.084
-34.9296	-373.954
-34.8751	-373.868
-34.8206	-373.856
-34.766	-373.985
-34.7115	-374.178
-34.657	-374.227
-34.6024	-374.2
-34.5479	-374.147
-34.4934	-374.096
-34.4388	-374.036
-34.3843	-373.901
-34.3298	-373.871
-34.2752	-373.938
-34.2207	-374.054
-34.1662	-374.154
-34.1117	-374.224
-34.0571	-374.249
-34.0026	-374.268
-33.9481	-374.281
-33.8935	-374.262
-33.839	-374.158
-33.7845	-374.106
-33.7299	-374.124
-33.6754	-374.178
-33.6209	-374.228
-33.5663	-374.245
-33.5118	-374.336
-33.4573	-374.406
-33.4027	-374.432
-33.3482	-374.412
-33.2937	-374.354
-33.2391	-374.271
-33.1846	-374.2
-33.1301	-374.109
-33.0755	-373.996
-33.021	-373.886
-32.9665	-373.82
-32.9119	-373.811
-32.8574	-373.773
-32.8029	-373.738
-32.7483	-373.72
-32.6938	-373.714
-32.6393	-373.654
-32.5847	-373.573
-32.5302	-373.531
-32.4757	-373.518
-32.4211	-373.538
-32.3666	-373.613
-32.3121	-373.715
-32.2575	-373.814
-32.203	-373.974
-32.1485	-374.159
-32.0939	-374.302
-32.0394	-374.363
-31.9849	-374.46
-31.9303	-374.547
-31.8758	-374.553
-31.8213	-374.492
-31.7667	-374.457
-31.7122	-374.417
-31.6577	-374.323
-31.6031	-374.273
-31.5486	-374.266
-31.4941	-374.264
-31.4395	-374.221
-31.385	-374.16
-31.3305	-374.127
-31.2759	-374.08
-31.2214	-374.011
-31.1669	-373.947
-31.1123	-373.866
-31.0578	-373.843
-31.0033	-373.848
-30.9488	-373.845
-30.8942	-373.813
-30.8397	-373.779
-30.7852	-373.783
-30.7306	-373.801
-30.6761	-373.802
-30.6216	-373.795
-30.567	-373.817
-30.5125	-373.772
-30.458	-373.779
-30.4034	-373.818
-30.3489	-373.881
-30.2944	-373.953
-30.2398	-373.991
-30.1853	-374.083
-30.1308	-374.155
-30.0762	-374.181
-30.0217	-374.16
-29.9672	-374.112
-29.9126	-374.08
-29.8581	-374.059
-29.8036	-374.021
-29.749	-373.976
-29.6945	-373.933
-29.64	-373.863
-29.5854	-373.818
-29.5309	-373.825
-29.4764	-373.858
-29.4218	-373.894
-29.3673	-373.913
-29.3128	-373.932
-29.2582	-374.018
-29.2037	-374.075
-29.1492	-374.085
-29.0946	-374.049
-29.0401	-373.948
-28.9856	-373.885
-28.931	-373.769
-28.8765	-373.64
-28.822	-373.53
-28.7674	-373.456
-28.7129	-373.48
-28.6584	-373.612
-28.6038	-373.717
-28.5493	-373.771
-28.4948	-373.802
-28.4402	-373.868
-28.3857	-373.945
-28.3312	-373.938
-28.2766	-373.934
-28.2221	-373.987
-28.1676	-374.1
-28.113	-374.182
-28.0585	-374.2
-28.004	-374.196
-27.9494	-374.185
-27.8949	-374.166
-27.8404	-374.115
-27.7859	-374.023
-27.7313	-373.957
-27.6768	-373.89
-27.6223	-373.811
-27.5677	-373.731
-27.5132	-373.659
-27.4587	-373.633
-27.4041	-373.693
-27.3496	-373.795
-27.2951	-373.887
-27.2405	-373.933
-27.186	-374.056
-27.1315	-374.147
-27.0769	-374.159
-27.0224	-374.152
-26.9679	-374.234
-26.9133	-374.387
-26.8588	-374.473
-26.8043	-374.56
-26.7497	-374.677
-26.6952	-374.809
-26.6407	-374.879
-26.5861	-374.924
-26.5316	-374.958
-26.4771	-374.991
-26.4225	-375.019
-26.368	-375.028
-26.3135	-374.997
-26.2589	-374.958
-26.2044	-374.901
-26.1499	-374.849
-26.0953	-374.814
-26.0408	-374.775
-25.9863	-374.748
-25.9317	-374.728
-25.8772	-374.722
-25.8227	-374.716
-25.7681	-374.684
-25.7136	-374.636
-25.6591	-374.607
-25.6045	-374.596
-25.55	-374.605
-25.4955	-374.634
-25.4409	-374.68
-25.3864	-374.766
-25.3319	-374.906
-25.2773	-375.042
-25.2228	-375.148
-25.1683	-375.219
-25.1137	-375.256
-25.0592	-375.258
-25.0047	-375.197
-24.9501	-375.132
-24.8956	-375.102
-24.8411	-375.09
-24.7865	-375.094
-24.732	-375.038
-24.6775	-374.992
-24.6229	-374.959
-24.5684	-374.907
-24.5139	-374.816
-24.4594	-374.731
-24.4048	-374.72
-24.3503	-374.757
-24.2958	-374.811
-24.2412	-374.862
-24.1867	-374.946
-24.1322	-374.978
-24.0776	-375.015
-24.0231	-375.06
-23.9686	-375.105
-23.914	-375.201
-23.8595	-375.318
-23.805	-375.469
-23.7504	-375.601
-23.6959	-375.703
-23.6414	-375.818
-23.5868	-375.836
-23.5323	-375.804
-23.4778	-375.758
-23.4232	-375.725
-23.3687	-375.713
-23.3142	-375.665
-23.2596	-375.679
-23.2051	-375.731
-23.1506	-375.805
-23.096	-375.885
-23.0415	-375.964
-22.987	-376.022
-22.9324	-376.051
-22.8779	-376.065
-22.8234	-376.078
-22.7688	-376.098
-22.7143	-376.11
-22.6598	-376.14
-22.6052	-376.176
-22.5507	-376.219
-22.4962	-376.252
-22.4416	-376.237
-22.3871	-376.251
-22.3326	-376.26
-22.278	-376.256
-22.2235	-376.275
-22.169	-376.355
-22.1144	-376.502
-22.0599	-376.593
-22.0054	-376.761
-21.9508	-376.979
-21.8963	-377.188
-21.8418	-377.323
-21.7872	-377.49
-21.7327	-377.712
-21.6782	-377.902
-21.6236	-378.092
-21.5691	-378.328
-21.5146	-378.609
-21.46	-378.855
-21.4055	-379.067
-21.351	-379.247
-21.2964	-379.389
-21.2419	-379.482
-21.1874	-379.563
-21.1329	-379.639
-21.0783	-379.719
-21.0238	-379.814
-20.9692	-379.936
-20.9147	-380.09
-20.8602	-380.276
-20.8057	-380.375
-20.7511	-380.454
-20.6966	-380.534
-20.6421	-380.588
-20.5875	-380.591
-20.533	-380.636
-20.4785	-380.799
-20.4239	-381.01
-20.3694	-381.193
-20.3149	-381.348
-20.2603	-381.498
-20.2058	-381.611
-20.1513	-381.711
-20.0967	-381.818
-20.0422	-381.947
-19.9877	-382.086
-19.9331	-382.301
-19.8786	-382.512
-19.8241	-382.678
-19.7695	-382.787
-19.715	-382.867
-19.6605	-382.95
-19.6059	-382.973
-19.5514	-382.988
-19.4969	-383.021
-19.4423	-383.07
-19.3878	-383.129
-19.3333	-383.251
-19.2787	-383.388
-19.2242	-383.517
-19.1697	-383.64
-19.1151	-383.784
-19.0606	-384.005
-19.0061	-384.224
-18.9515	-384.474
-18.897	-384.741
-18.8425	-384.979
-18.7879	-385.184
-18.7334	-385.331
-18.6789	-385.396
-18.6243	-385.37
-18.5698	-385.262
-18.5153	-385.106
-18.4607	-384.954
-18.4062	-384.774
-18.3517	-384.575
-18.2971	-384.371
-18.2426	-384.186
-18.1881	-384.067
-18.1335	-383.947
-18.079	-383.872
-18.0245	-383.857
-17.9699	-383.899
-17.9154	-383.974
-17.8609	-383.976
-17.8064	-383.971
-17.7518	-383.941
-17.6973	-383.898
-17.6428	-383.866
-17.5882	-383.829
-17.5337	-383.881
-17.4792	-383.924
-17.4246	-383.945
-17.3701	-383.933
-17.3156	-383.865
-17.261	-383.712
-17.2065	-383.584
-17.152	-383.501
-17.0974	-383.408
-17.0429	-383.243
-16.9884	-383.091
-16.9338	-382.988
-16.8793	-382.835
-16.8248	-382.708
-16.7702	-382.69
-16.7157	-382.836
-16.6612	-383
-16.6066	-383.122
-16.5521	-383.222
-16.4976	-383.236
-16.443	-383.122
-16.3885	-383.057
-16.334	-383.06
-16.2794	-383.175
-16.2249	-383.425
-16.1704	-383.795
-16.1158	-384.225
-16.0613	-384.514
-16.0068	-384.76
-15.9522	-384.91
-15.8977	-384.924
-15.8432	-384.801
-15.7886	-384.617
-15.7341	-384.433
-15.6796	-384.216
-15.625	-383.949
-15.5705	-383.62
-15.516	-383.215
-15.4614	-382.778
-15.4069	-382.392
-15.3524	-382.004
-15.2978	-381.648
-15.2433	-381.38
-15.1888	-381.24
-15.1342	-381.235
-15.0797	-381.226
-15.0252	-381.242
-14.9706	-381.285
-14.9161	-381.314
-14.8616	-381.37
-14.807	-381.435
-14.7525	-381.477
-14.698	-381.496
-14.6434	-381.511
-14.5889	-381.569
-14.5344	-381.588
-14.4799	-381.564
-14.4253	-381.538
-14.3708	-381.531
-14.3163	-381.538
-14.2617	-381.525
-14.2072	-381.515
-14.1527	-381.523
-14.0981	-381.526
-14.0436	-381.495
-13.9891	-381.43
-13.9345	-381.421
-13.88	-381.422
-13.8255	-381.403
-13.7709	-381.379
-13.7164	-381.398
-13.6619	-381.469
-13.6073	-381.531
-13.5528	-381.634
-13.4983	-381.771
-13.4437	-381.919
-13.3892	-382.057
-13.3347	-382.182
-13.2801	-382.298
-13.2256	-382.398
-13.1711	-382.502
-13.1165	-382.642
-13.062	-382.738
-13.0075	-382.811
-12.9529	-382.877
-12.8984	-382.969
-12.8439	-383.09
-12.7893	-383.151
-12.7348	-383.202
-12.6803	-383.285
-12.6257	-383.373
-12.5712	-383.422
-12.5167	-383.397
-12.4621	-383.403
-12.4076	-383.419
-12.3531	-383.389
-12.2985	-383.305
-12.244	-383.185
-12.1895	-383.07
-12.1349	-382.931
-12.0804	-382.865
-12.0259	-382.837
-11.9713	-382.84
-11.9168	-382.891
-11.8623	-382.967
-11.8077	-383.065
-11.7532	-383.13
-11.6987	-383.169
-11.6441	-383.206
-11.5896	-383.276
-11.5351	-383.348
-11.4805	-383.428
-11.426	-383.517
-11.3715	-383.63
-11.317	-383.785
-11.2624	-383.951
-11.2079	-384.067
-11.1534	-384.115
-11.0988	-384.086
-11.0443	-383.993
-10.9898	-383.878
-10.9352	-383.696
-10.8807	-383.52
-10.8262	-383.406
-10.7716	-383.364
-10.7171	-383.372
-10.6626	-383.372
-10.608	-383.363
-10.5535	-383.396
-10.499	-383.443
-10.4444	-383.482
-10.3899	-383.522
-10.3354	-383.597
-10.2808	-383.702
-10.2263	-383.771
-10.1718	-383.791
-10.1172	-383.779
-10.0627	-383.752
-10.0082	-383.655
-9.95363	-383.547
-9.8991	-383.434
-9.84457	-383.292
-9.79003	-383.066
-9.7355	-382.92
-9.68097	-382.834
-9.62643	-382.774
-9.5719	-382.712
-9.51737	-382.649
-9.46284	-382.689
-9.4083	-382.696
-9.35377	-382.681
-9.29924	-382.67
-9.2447	-382.701
-9.19017	-382.831
-9.13564	-383.013
-9.0811	-383.13
-9.02657	-383.194
-8.97204	-383.166
-8.91751	-383.016
-8.86298	-382.861
-8.80844	-382.705
-8.75391	-382.678
-8.69937	-382.76
-8.64484	-382.942
-8.59031	-383.252
-8.53578	-383.554
-8.48125	-383.866
-8.42671	-384.139
-8.37218	-384.393
-8.31765	-384.657
-8.26312	-384.882
-8.20858	-385.022
-8.15405	-385.045
-8.09952	-384.939
-8.04498	-384.732
-7.99045	-384.487
-7.93592	-384.305
-7.88139	-383.962
-7.82685	-383.581
-7.77232	-383.211
-7.71779	-382.858
-7.66325	-382.505
-7.60872	-382.11
-7.55419	-381.894
-7.49966	-381.792
-7.44512	-381.755
-7.39059	-381.778
-7.33606	-381.775
-7.28153	-381.771
-7.22699	-381.762
-7.17246	-381.752
-7.11793	-381.75
-7.06339	-381.765
-7.00886	-381.726
-6.95433	-381.655
-6.8998	-381.566
-6.84526	-381.466
-6.79073	-381.359
-6.7362	-381.241
-6.68166	-381.191
-6.62713	-381.151
-6.5726	-381.131
-6.51807	-381.165
-6.46353	-381.28
-6.409	-381.404
-6.35447	-381.524
-6.29993	-381.671
-6.2454	-381.843
-6.19087	-382
-6.13634	-382.061
-6.0818	-382.095
-6.02727	-189.092
-5.97274	-0.04801
-5.91821	-0.044799
-5.86367	0.043078
-5.80914	0.122477
-5.75461	0.161441
-5.70007	0.212888
-5.64554	0.269145
-5.59101	0.273465
-5.53648	0.269986
-5.48194	0.312887
-5.42741	0.429378
-5.37288	0.569417
-5.31834	0.682113
-5.26381	0.772807
-5.20928	0.820006
-5.15475	0.789889
-5.10021	0.687791
-5.04568	0.56251
-4.99115	0.484285
-4.93661	0.436965
-4.88208	0.371862
-4.82755	0.333708
-4.77302	0.291048
-4.71848	0.2179
-4.66395	0.14614
-4.60942	0.093965
-4.55489	0.052132
-4.50035	-0.008803
-4.44582	-0.084981
-4.39129	-0.145208
-4.33675	-0.153151
-4.28222	-0.198404
-4.22769	-0.277165
-4.17316	-0.382479
-4.11862	-0.494381
-4.06409	-0.571845
-4.00956	-0.704129
-3.95503	-0.73457
-3.90049	-0.701295
-3.84596	-0.61768
-3.79143	-0.484907
-3.73689	-0.379142
-3.68236	-0.270551
-3.62783	-0.238617
-3.5733	-0.271483
-3.51876	-0.342306
-3.46423	-0.440483
-3.4097	-0.487509
-3.35516	-0.500908
-3.30063	-0.486769
-3.2461	-0.455383
-3.19157	-0.420246
-3.13703	-0.400447
-3.0825	-0.398815
-3.02797	-0.416127
-2.97343	-0.441731
-2.9189	-0.466651
-2.86437	-0.489986
-2.80984	-0.422994
-2.7553	-0.311237
-2.70077	-0.203498
-2.64624	-0.13441
-2.59171	-0.116635
-2.53717	-0.111536
-2.48264	-0.139434
-2.42811	-0.238386
-2.37357	-0.369862
-2.31904	-0.474033
-2.26451	-0.486757
-2.20998	-0.512387
-2.15544	-0.56534
-2.10091	-0.605462
-2.04638	-0.636657
-1.99184	-0.689969
-1.93731	-0.809303
-1.88278	-0.882295
-1.82825	-0.943174
-1.77371	-0.986603
-1.71918	-1.00042
-1.66465	-0.97211
-1.61011	-0.892138
-1.55558	-0.818284
-1.50105	-0.742563
-1.44652	-0.672508
-1.39198	-0.623967
-1.33745	-0.616364
-1.28292	-0.67611
-1.22839	-0.801306
-1.17385	-0.945919
-1.11932	-1.07773
-1.06479	-1.19805
-1.01025	-1.33817
-0.955719	-1.45308
-0.901192	-1.51466
-0.846657	-1.56126
-0.792122	-1.64939
-0.737595	-1.78153
-0.68306	-1.89499
-0.628525	-2.00758
-0.57399	-2.11194
-0.519463	-2.19371
-0.464928	-2.23581
-0.410393	-2.2314
-0.355858	-2.19058
-0.301331	-2.13103
-0.246796	-2.05713
-0.192261	-1.97174
-0.137733	-1.89177
-0.083199	-1.78289
-0.028664	-1.64123
0.025871	-1.29056
0.080399	-0.885736
0.134933	-0.98244
0.189468	-0.668483
0.243996	-0.765893
0.298531	-1.55743
0.353065	-2.61751
0.4076	-3.19131
0.462128	-3.31354
0.516663	-2.8917
0.571198	-2.47454
0.625725	-2.07111
0.68026	-1.63506
0.734795	-1.28604
0.78933	-0.925697
0.843857	-0.570446
0.898392	-0.379092
0.952927	-0.415348
1.00746	-0.535316
1.06199	-0.71053
1.11652	-0.906258
1.17106	-1.16899
1.22559	-1.4233
1.28012	-1.4501
1.33466	-1.8077
1.38919	-2.26953
1.44372	-2.6201
1.49825	-2.98824
1.55279	-3.38027
1.60732	-3.16839
1.66185	-2.50621
1.71639	-1.8148
1.77092	-1.14707
1.82545	-0.554473
1.87998	-0.458882
1.93452	-0.557895
1.98904	-0.672834
2.04358	-0.816774
2.09811	-1.00357
2.15265	-1.2
2.20718	-1.53662
2.26171	-1.91548
2.31625	-2.02529
2.37078	-2.0218
2.42531	-1.92461
2.47984	-1.53672
2.53438	-1.32698
2.58891	-1.19946
2.64344	-1.00902
2.69798	-0.868805
2.75251	-0.957889
2.80704	-1.0962
2.86157	-1.31376
2.91611	-1.65107
2.97063	-1.83449
3.02517	-1.77065
3.0797	-1.70887
3.13424	-1.59994
3.18877	-1.36306
3.2433	-1.24859
3.29784	-1.36643
3.35236	-1.45566
3.4069	-1.47433
3.46143	-1.38494
3.51597	-1.05531
3.5705	-0.619493
3.62503	-0.315596
3.67957	-0.074058
3.7341	0.034362
3.78863	0.179336
3.84316	0.271585
3.8977	0.40464
3.95222	0.331829
4.00676	0.100685
4.0613	-0.183835
4.11583	-0.493406
4.17036	-0.842614
4.22489	-1.20543
4.27943	-1.64766
4.33395	-2.17769
4.38849	-2.58238
4.44302	-2.84267
4.49756	-2.87445
4.55209	-2.67343
4.60662	-2.40736
4.66116	-2.1535
4.71568	-1.91256
4.77022	-1.7849
4.82475	-1.79359
4.87929	-1.8461
4.93382	-1.84881
4.98835	-1.88759
5.04289	-1.76808
5.09742	-1.53576
5.15195	-1.21867
5.20648	-0.868487
5.26102	-0.584198
5.31554	-0.358416
5.37008	-0.180703
5.42461	-0.10336
5.47915	-0.108802
5.53368	-0.154115
5.58821	-0.247827
5.64275	-0.327344
5.69727	-0.465405
5.75181	-0.603284
5.80634	-0.770782
5.86088	-0.973917
5.9154	-1.10364
5.96994	-1.14032
6.02447	-1.13828
6.079	-1.08649
6.13354	-1.01714
6.18807	-0.92523
6.24261	-0.771881
6.29713	-0.588659
6.35167	-0.357164
6.4062	-0.19364
6.46074	-0.252252
6.51527	-0.428669
6.5698	-0.58891
6.62434	-0.846972
6.67886	-1.08792
6.7334	-1.08805
6.78793	-1.04989
6.84247	-1.18957
6.897	-1.39104
6.95153	-1.69654
7.00607	-2.16905
7.06059	-2.54863
7.11513	-2.73128
7.16966	-2.65527
7.2242	-2.35326
7.27872	-1.9667
7.33326	-1.62333
7.38779	-1.31749
7.44233	-1.03979
7.49686	-0.69513
7.55139	-0.161794
7.60593	0.335466
7.66045	0.748827
7.71499	1.10012
7.76952	1.27261
7.82406	1.35074
7.87859	1.46771
7.93312	1.54031
7.98766	1.55929
8.04218	1.49332
8.09672	1.40975
8.15125	1.3578
8.20579	1.29535
8.26032	1.20429
8.31485	1.10253
8.36938	0.995419
8.42391	0.923083
8.47845	0.759516
8.53298	0.581512
8.58752	0.455716
8.64204	0.327282
8.69658	0.213464
8.75111	0.239609
8.80565	0.235713
8.86018	0.242326
8.91471	0.289996
8.96925	0.338941
9.02377	0.47758
9.07831	0.666977
9.13284	0.818023
9.18738	0.987904
9.2419	1.16396
9.29644	1.34501
9.35098	1.51708
9.4055	1.63812
9.46004	1.77524
9.51457	1.90829
9.56911	2.04502
9.62363	2.2811
9.67817	2.62873
9.7327	3.10687
9.78723	3.73982
9.84177	4.60891
9.8963	5.66736
9.95084	6.80864
10.0054	8.14006
10.0599	9.58812
10.1144	11.0258
10.169	12.5081
10.2235	13.9488
10.278	15.4225
10.3326	17.1898
10.3871	19.0572
10.4416	21.1
10.4962	23.374
10.5507	25.5709
10.6052	27.8491
10.6598	30.3707
10.7143	32.8167
10.7688	35.3111
10.8234	37.9284
10.8779	40.3786
10.9324	42.8874
10.987	45.4052
11.0415	47.8077
11.096	50.5377
11.1506	53.2517
11.2051	55.8923
11.2596	58.5254
11.3142	60.6703
11.3687	62.3981
11.4232	64.1389
11.4778	65.7361
11.5323	67.4115
11.5868	69.4063
11.6413	71.4506
11.6959	73.7416
11.7504	76.6973
11.8049	79.6256
11.8595	82.5945
11.914	85.6953
11.9685	88.4888
12.0231	91.2132
12.0776	93.9153
12.1321	96.2758
12.1867	98.5906
12.2412	100.5
12.2957	102.188
12.3503	104.057
12.4048	105.886
12.4593	107.591
12.5139	109.48
12.5684	111.394
12.6229	113.302
12.6775	115.259
12.732	117.084
12.7865	118.664
12.8411	120.112
12.8956	121.396
12.9501	122.713
13.0047	124.111
13.0592	125.445
13.1137	126.831
13.1683	128.223
13.2228	129.449
13.2773	130.773
13.3319	132.136
13.3864	133.303
13.4409	134.738
13.4955	136.169
13.55	137.479
13.6045	138.852
13.6591	140.043
13.7136	141.085
13.7681	142.151
13.8227	143.033
13.8772	143.697
13.9317	144.388
13.9863	144.956
14.0408	145.426
14.0953	146.124
14.1499	146.958
14.2044	147.783
14.2589	148.687
14.3135	149.57
14.368	150.514
14.4225	151.488
14.4771	152.37
14.5316	153.277
14.5861	154.231
14.6407	154.988
14.6952	155.771
14.7497	156.503
14.8043	157.127
14.8588	157.721
14.9133	158.282
14.9679	158.869
15.0224	159.434
15.0769	159.936
15.1314	160.535
15.186	161.069
15.2405	161.491
15.295	162.045
15.3496	162.759
15.4041	163.51
15.4586	164.442
15.5132	165.354
15.5677	165.996
15.6222	166.388
15.6768	166.528
15.7313	166.474
15.7858	166.306
15.8404	165.993
15.8949	165.51
15.9494	164.912
16.004	164.43
16.0585	164.162
16.113	164.21
16.1676	164.646
16.2221	165.302
16.2766	165.948
16.3312	166.604
16.3857	167.454
16.4402	168.531
16.4948	169.536
16.5493	170.524
16.6038	171.314
16.6584	171.676
16.7129	171.596
16.7674	171.352
16.822	171.191
16.8765	171.159
16.931	171.24
16.9856	171.685
17.0401	172.146
17.0946	172.47
17.1492	172.729
17.2037	173.046
17.2582	173.418
17.3128	173.795
17.3673	174.138
17.4218	174.386
17.4764	174.524
17.5309	174.674
17.5854	174.895
17.64	175.08
17.6945	175.304
17.749	175.45
17.8036	175.432
17.8581	175.38
17.9126	175.362
17.9672	175.413
18.0217	175.615
18.0762	176.013
18.1308	176.506
18.1853	176.943
18.2398	177.243
18.2944	177.489
18.3489	177.528
18.4034	177.47
18.4579	177.501
18.5125	177.617
18.567	177.657
18.6215	177.707
18.6761	177.751
18.7306	177.579
18.7851	177.241
18.8397	177.019
18.8942	176.66
18.9487	176.368
19.0033	176.017
19.0578	175.545
19.1123	175.202
19.1669	174.969
19.2214	174.78
19.2759	174.891
19.3305	175.217
19.385	175.52
19.4395	175.703
19.4941	175.886
19.5486	176.053
19.6031	176.253
19.6577	176.545
19.7122	176.91
19.7667	177.302
19.8213	177.685
19.8758	178.109
19.9303	178.601
19.9849	179.158
20.0394	179.581
20.0939	179.812
20.1485	179.867
20.203	179.86
20.2575	179.791
20.3121	179.719
20.3666	179.641
20.4211	179.465
20.4757	179.234
20.5302	179.082
20.5847	179.032
20.6393	179.096
20.6938	179.209
20.7483	179.389
20.8029	179.701
20.8574	180.025
20.9119	180.421
20.9665	180.769
21.021	180.78
21.0755	180.587
21.1301	180.39
21.1846	180.16
21.2391	180.305
21.2936	180.458
21.3482	180.429
21.4027	179.979
21.4573	179.168
21.5118	178.209
21.5663	177.397
21.6209	176.957
21.6754	176.948
21.7299	177.208
21.7844	177.642
21.839	178.116
21.8935	178.599
21.948	179.178
22.0026	179.971
22.0571	180.864
22.1116	181.714
22.1662	182.457
22.2207	182.979
22.2752	183.271
22.3298	183.338
22.3843	183.353
22.4388	183.298
22.4934	183.155
22.5479	182.962
22.6024	182.849
22.657	182.701
22.7115	182.511
22.766	182.308
22.8206	182.136
22.8751	181.999
22.9296	181.925
22.9842	181.933
23.0387	181.993
23.0932	182.01
23.1478	182.035
23.2023	182.098
23.2568	182.214
23.3114	182.444
23.3659	182.767
23.4204	182.987
23.475	183.019
23.5295	182.955
23.584	182.917
23.6386	182.821
23.6931	182.738
23.7476	182.577
23.8022	182.382
23.8567	182.094
23.9112	181.905
23.9658	181.916
24.0203	181.962
24.0748	181.996
24.1294	182.096
24.1839	182.228
24.2384	182.411
24.293	182.734
24.3475	183.108
24.402	183.438
24.4566	183.713
24.5111	183.992
24.5656	184.151
24.6201	184.128
24.6747	184.006
24.7292	183.788
24.7838	183.521
24.8383	183.521
24.8928	183.579
24.9474	183.678
25.0019	183.84
25.0564	183.992
25.1109	184.13
25.1655	184.33
25.22	184.597
25.2745	184.888
25.3291	185.186
25.3836	185.471
25.4381	185.745
25.4927	185.792
25.5472	185.796
25.6017	185.613
25.6563	185.033
25.7108	184.308
25.7653	183.397
25.8199	182.282
25.8744	181.479
25.9289	181.323
25.9835	181.615
26.038	182.328
26.0925	183.283
26.1471	184.321
26.2016	185.173
26.2561	186.009
26.3107	186.758
26.3652	187.381
26.4197	187.869
26.4743	188.077
26.5288	188.08
26.5833	187.964
26.6379	187.815
26.6924	187.756
26.7469	187.936
26.8015	188.189
26.856	188.342
26.9105	188.313
26.9651	188.154
27.0196	188.064
27.0741	188.1
27.1287	188.352
27.1832	188.49
27.2377	188.573
27.2923	188.502
27.3468	188.384
27.4013	188.349
27.4559	188.392
27.5104	188.41
27.5649	188.496
27.6195	188.62
27.674	188.68
27.7285	188.728
27.7831	188.673
27.8376	188.531
27.8921	188.316
27.9466	188.202
28.0012	188.275
28.0557	188.346
28.1102	188.448
28.1648	188.604
28.2193	188.609
28.2738	188.445
28.3284	188.363
28.3829	188.24
28.4374	187.93
28.492	187.635
28.5465	187.462
28.601	187.262
28.6556	187.022
28.7101	186.949
28.7646	186.99
28.8192	186.994
28.8737	187.024
28.9282	187.195
28.9828	187.358
29.0373	187.659
29.0918	187.987
29.1464	188.346
29.2009	188.58
29.2554	188.666
29.31	188.702
29.3645	188.653
29.419	188.528
29.4736	188.448
29.5281	188.377
29.5826	188.211
29.6372	188.207
29.6917	188.237
29.7462	188.336
29.8008	188.565
29.8553	188.958
29.9098	189.363
29.9644	189.749
30.0189	190.076
30.0734	190.215
30.128	190.294
30.1825	190.263
30.237	190.173
30.2916	190.089
30.3461	189.673
30.4006	189.19
30.4552	188.823
30.5097	188.565
30.5642	188.7
30.6188	189.224
30.6733	189.765
30.7278	190.05
30.7824	190.025
30.8369	189.528
30.8914	188.801
30.946	188.107
31.0005	187.512
31.055	187.036
31.1095	186.776
31.1641	186.707
31.2186	186.742
31.2731	186.965
31.3277	187.45
31.3822	188.586
31.4367	189.656
31.4913	190.649
31.5458	191.426
31.6003	191.717
31.6549	191.516
31.7094	191.364
31.7639	191.315
31.8185	191.385
31.873	191.452
31.9275	191.514
31.9821	191.472
32.0366	191.487
32.0911	191.444
32.1457	191.342
32.2002	190.908
32.2547	190.408
32.3093	189.685
32.3638	188.928
32.4183	188.718
32.4729	189.36
32.5274	190.222
32.5819	191.19
32.6365	191.706
32.691	191.833
32.7455	191.514
32.8001	191.343
32.8546	190.977
32.9091	190.673
32.9637	190.595
33.0182	190.465
33.0727	190.567
33.1273	190.969
33.1818	191.269
33.2363	190.731
33.2909	190.296
33.3454	189.977
33.3999	189.731
33.4545	189.834
33.509	190.273
33.5635	190.662
33.6181	191.169
33.6726	191.987
33.7271	192.742
33.7817	193.093
33.8362	193.322
33.8907	193.292
33.9453	193.262
33.9998	193.15
34.0543	193.036
34.1089	192.994
34.1634	192.979
34.2179	192.937
34.2725	193.066
34.327	193.269
34.3815	193.426
34.4361	193.589
34.4906	193.956
34.5451	194.16
34.5996	194.571
34.6542	194.878
34.7087	194.812
34.7632	194.783
34.8178	194.839
34.8723	194.693
34.9268	194.613
34.9814	194.553
35.0359	194.316
35.0904	193.761
35.145	193.076
35.1995	192.438
35.254	191.846
35.3086	191.383
35.3631	191.132
35.4176	190.97
35.4722	191
35.5267	191.302
35.5812	191.817
35.6358	192.376
35.6903	192.907
35.7448	193.278
35.7994	193.781
35.8539	194.15
35.9084	194.477
35.963	194.847
36.0175	194.995
36.072	195.157
36.1266	195.348
36.1811	195.465
36.2356	195.6
36.2902	195.659
36.3447	195.567
36.3992	195.6
36.4538	195.671
36.5083	195.69
36.5628	195.68
36.6174	195.616
36.6719	195.496
36.7264	195.326
36.781	195.22
36.8355	195.154
36.89	195.179
36.9446	195.211
36.9991	195.246
37.0536	195.332
37.1082	195.425
37.1627	195.534
37.2172	195.74
37.2718	196.004
37.3263	196.419
37.3808	196.764
37.4354	196.962
37.4899	196.932
37.5444	196.877
37.599	196.828
37.6535	196.929
37.708	197.016
37.7625	197.101
37.8171	196.899
37.8716	196.198
37.9261	195.314
37.9807	194.519
38.0352	193.707
38.0897	193.182
38.1443	193.036
38.1988	193.289
38.2533	193.788
38.3079	194.422
38.3624	195.179
38.4169	196.186
38.4715	197.157
38.526	198.086
38.5805	198.832
38.6351	199.372
38.6896	199.545
38.7441	199.608
38.7987	199.676
38.8532	199.732
38.9077	199.603
38.9623	199.406
39.0168	199.199
39.0713	198.933
39.1259	198.797
39.1804	198.788
39.2349	198.635
39.2895	198.403
39.344	198.266
39.3985	198.118
39.4531	197.95
39.5076	197.912
[truncated: 15,546 more rows]

## Sheet: Fig. 2c
mass (Da)	abundance (a.u.)
3000	1
8117	0
8118	46
8119	63
8120	65
8121	55
8122	156
8123	514
8124	1152
8125	2265
8126	3969
8127	6164
8128	8382
8129	10028
8130	10507
8131	9674
8132	7979
8133	6013
8134	4107
8135	2440
8136	1187
8137	512
8138	166
8139	0
8140	0
8142	36
8143	60
8144	87

## Sheet: Fig. 2d+e
time (s)	F 80 nM	F 40 nM	F 20 nM	F 10 nM	F 5 nM	F 2.5 nM	F 1.25 nM	F 0.6 nM	F 0.3 nM	F 0.15 nM	F 0.07 nM	F 0 nM	U 80 nM	U 40 nM	U 20 nM	U 10 nM	U 5 nM	U 2.5 nM	U 1.25 nM	U 0.6 nM	U 0.3 nM	U 0.15 nM	U 0.07 nM	U 0 nM
0	982.997	576.297	392.867	319.55	259.79	239.87	220.503	207.5	359.667	287.18	234.613	213.863	16843.5	13003.9	8347.86	5082.37	2983.3	1819.36	1098.37	739.253	626.927	387.057	277.22	140.823		USP16
29.907	1404.91	770.517	497.447	376.82	283.03	258.407	224.377	212.48	364.647	292.16	243.467	188.687	21743.8	18150.7	12697.6	7996.22	4721.04	2847.18	1694.86	1084.26	822.53	481.953	327.85	144.973
59.905	1815.49	984.657	600.367	434.92	310.42	271.963	235.167	209.99	362.157	285.797	243.743	191.73	23766.8	21225.6	15935.4	10666.3	6471.51	3861.16	2311.55	1442.26	1009	576.02	381.523	140.27		conc (nM)	Ub-RhoG		Fubi-RhoG
89.939	2256.49	1193.54	722.653	484.997	333.383	285.797	237.38	218.843	363.817	294.097	237.933	195.327	24791.3	22933.5	18654.8	13091.6	8093.88	4888.15	2923.26	1782.01	1201.84	679.217	429.94	142.76			kobs (s-1)	error (s-1)	kobs (s-1)	error (s-1)
119.94	2687.54	1419.02	825.85	546.14	363.263	297.693	242.637	224.93	369.073	297.417	243.743	195.88	25238.1	23971.8	20473.9	15237.1	9663.69	5878.06	3561.25	2158.28	1435.9	786.287	474.207	143.313		80			0.000671	4.52e-06
149.944	3146.53	1634.55	934.303	608.39	400.613	313.187	254.533	230.187	375.713	295.757	244.297	189.793	25681.6	24566.6	21870.8	17101.3	11106.5	6923.58	4162.17	2540.08	1642.85	887.823	537.84	142.207		40			0.000336	4.77e-07
179.944	3601.92	1842.05	1052.99	674.79	424.96	324.53	260.343	231.017	378.757	295.48	241.253	196.157	25695.4	24745.9	22802.9	18641.5	12475.5	7881.96	4781.63	2906.38	1855.05	1000.7	590.96	145.527		20			0.00018	2.07e-07
209.975	4035.74	2078.6	1179.43	729.017	457.053	344.45	266.707	234.337	374.607	294.927	246.233	198.37	25739.7	24977.2	23404.6	19952.9	13744	8859.97	5386.98	3274.07	2090.77	1097.81	639.377	140.547		10	0.006193	0.000182	9.42e-05	9.83e-08
240.001	4504.41	2292.46	1295.08	791.543	491.913	359.39	282.2	238.763	375.713	293.82	244.573	190.9	25813.6	25079.8	23799.7	21039.1	14863.6	9717.64	6026.63	3653.11	2286.1	1209.03	699.69	142.483		5	0.002937	9.23e-05	4.78e-05	5.29e-08
269.983	4935.46	2543.4	1424	869.01	523.177	382.63	284.413	241.53	384.843	302.673	245.68	200.03	25875	25052.2	24213.6	21861.6	15919.1	10563.7	6573.32	4039.61	2512.13	1321.91	745.063	141.93		2.5	0.001812	3.26e-05	2.47e-05	3.05e-08
299.988	5386.98	2737.34	1544.08	923.513	568.273	398.953	292.437	245.127	382.077	297.14	240.977	189.24	26057.3	25168.1	24313.7	22594	16885.8	11442.4	7149.34	4433.03	2731.81	1442.82	816.72	143.867		1.25	0.001171	9.02e-06	1.27e-05	2.23e-08
329.999	5811.11	2968.63	1672.73	1000.98	601.75	410.573	305.717	250.66	389.823	299.353	240.7	204.18	25940.3	25155.4	24542.8	23168.3	17775.3	12245.5	7734.77	4790.76	2946.78	1549.89	873.437	142.207		0.625	0.000691	4.11e-06	6.08e-06	1.34e-08
360.02	6224.45	3207.95	1787.27	1058.25	634.397	432.153	310.42	250.937	383.46	307.653	244.85	190.347	25937.8	25178.3	24668.4	23665.8	18461.7	12999.2	8353.95	5144.89	3177.24	1663.87	923.237	142.76		0.3125	0.000371	1.81e-06	3.38e-06	1.5e-08
390.026	6692.57	3440.63	1910.94	1133.5	659.85	455.67	322.04	259.513	388.163	301.567	247.617	196.71	26104.1	25183	24774.1	24122.8	19203.7	13715.2	8862.46	5554.64	3397.19	1774.82	981.89	143.037		0.15625	0.000162	3.05e-07	1.59e-06	1.35e-08
420.035	7077.13	3659.47	2046.78	1200.73	713.8	466.46	332.83	265.877	388.163	304.057	242.083	201.69	26146.1	25305	24844.1	24480.3	19786.9	14458.3	9450.1	5909.32	3634.02	1899.32	1049.12	144.42		0.078125	7.58e-05	8e-08	7.89e-07	1.08e-08
450.057	7457	3871.4	2170.17	1267.96	739.807	486.38	342.513	268.92	395.633	307.377	244.85	259.79	26068.6	25430.4	24835.5	24547.5	20446.5	15146.4	9979.09	6281.99	3828.51	1991.72	1085.09	140.823		0	5.56e-07	8.88e-09	2.96e-07	3.98e-08
480.078	7850.42	4090.24	2294.4	1333.81	774.39	504.917	345.557	273.623	400.337	300.183	244.297	240.977	26241.3	25462.5	24922.7	24913.8	20953.3	15746.8	10458.6	6640	4060.91	2107.65	1157.57	143.037
510.079	8281.19	4326.79	2441.86	1417.64	814.783	527.603	357.453	275.56	401.72	306.27	247.893	279.433	26050.9	25426.2	25123.8	25139.3	21297.8	16292.3	11028.2	7016.54	4272.01	2199.78	1209.59	143.037
540.089	8602.4	4556.7	2550.31	1498.15	856.56	554.993	369.903	284.413	407.807	306.547	248.17	194.497	26079.2	25399.1	25075.4	25189.9	21749.9	16847.9	11556.6	7344.95	4460.42	2341.43	1281.8	142.207			Ub-RhoG		Fubi-RhoG
570.101	8932.18	4774.16	2679.79	1549.06	881.46	565.23	380.14	286.627	410.02	310.42	247.34	189.24	26168.5	25475.7	25169.8	25373.9	22029.3	17494.2	11977.5	7727.3	4723.53	2442.41	1344.05	144.42			kobs / [E] (nM-1 s-1)	error (nM-1 s-1)	kobs / [E] (nM-1 s-1)	error (nM-1 s-1)
600.068	9302.36	4983.6	2809	1620.99	922.96	577.403	387.887	286.627	406.977	311.25	249.277	187.303	26147.5	25417.1	25100.6	25358.2	22332	17940.7	12448.6	8028.59	4930.2	2535.93	1387.21	144.973			0.0005995	1.868e-05	8.374e-06	5.522e-08
630.115	9696.89	5160.94	2921.88	1689.88	949.797	595.663	402.827	290.223	415.83	314.017	252.873	195.327	26140.3	25528.6	25089	25516.7	22653.7	18392.5	12945	8338.18	5154.58	2654.06	1438.67	146.357
660.131	9992.37	5385.59	3056.06	1749.36	994.063	619.733	405.04	298.523	412.787	309.59	253.703	196.71	26124.5	25546.3	25098.9	25611.3	22809.5	18868.9	13372.1	8726.07	5349.63	2782.71	1498.98	146.633
690.116	10323	5588.39	3197.16	1822.96	1023.67	639.377	423.023	303.78	419.703	312.91	254.533	194.773	26196.2	25607.7	25154.3	25672.2	23014.5	19272.6	13811.8	8991.11	5543.57	2869.59	1558.19	147.187
720.134	10650.6	5810.55	3284.59	1890.46	1054.93	654.87	430.217	310.42	410.02	315.953	249.553	198.647	26245.2	25544.9	25218.7	25735.5	23168.9	19655.2	14281.5	9377.06	5770.99	3004.88	1610.2	149.123
750.148	11006.9	6007.82	3384.19	1962.95	1095.05	678.11	441.837	318.72	417.767	312.633	252.597	193.113	26155.8	25493.5	25245.8	25799.7	23393.8	20018.8	14631.5	9709.34	5921.77	3110.84	1667.47	148.57
780.162	11320.6	6212.55	3545.76	2021.33	1135.72	687.793	446.817	323.7	422.47	311.803	251.49	193.39	26203.7	25503.4	25209	25855.6	23425.6	20386.7	15059	10054.9	6137.85	3208.78	1716.72	154.657
810.138	11614.2	6394.32	3635.95	2094.64	1176.66	708.82	458.16	325.913	429.94	315.677	253.703	193.667	26294.4	25502.9	25329.1	25979	23640.3	20671.7	15451.6	10312.8	6345.63	3313.08	1778.14	152.167
840.166	11893.3	6571.39	3763.22	2157.17	1210.69	726.527	461.757	330.063	430.77	322.593	256.193	189.517	26219.4	25573.1	25309.5	25845.4	23765.1	20961.7	15800.4	10648.3	6540.95	3419.88	1848.13	152.167
870.169	12163.6	6784.97	3915.39	2222.74	1240.85	746.447	473.377	325.36	432.43	321.21	253.15	194.497	26092.7	25621.5	25241.7	25887.4	23712.8	21235.5	16224	10938.6	6790.23	3534.14	1886.04	152.167
900.19	12488.2	6997.18	3994.24	2285.82	1261.05	765.537	494.403	340.3	429.387	323.147	257.577	191.453	26228.8	25601.6	25240.6	25964.3	23919.5	21486.5	16638.2	11288.3	6963.42	3622.67	1946.9	148.847
930.198	12653.9	7129.42	4088.58	2353.33	1311.12	779.923	495.787	341.407	432.707	329.787	257.853	199.753	26167.7	25513.4	25236.4	25988.7	23971	21739.1	16968	11510.4	7118.63	3736.11	1992.28	153.273
960.192	13072.8	7341.35	4247.66	2420.28	1331.32	805.653	501.597	343.343	435.197	320.933	255.917	193.39	26221.4	25507.3	25352.9	26133.7	24000.3	21998.6	17246.6	11842.7	7352.69	3832.39	2039.03	153.55
990.208	13255.4	7525.33	4339.24	2494.7	1365.35	821.423	515.707	343.897	445.987	328.957	256.747	193.667	26262.3	25652.8	25253	26146.9	24057	22194.2	17551.5	12168.6	7531.7	3916.22	2103.22	152.72
1020.21	13582.7	7703.51	4416.71	2543.4	1411.83	838.023	525.113	354.963	444.327	330.063	256.47	193.39	26343.6	25631.8	25165	26196.7	24136.4	22316.5	17863	12433.4	7723.15	4042.1	2189.26	152.72
1050.22	13852.4	7859.82	4524.88	2620.31	1429.81	849.09	527.603	362.987	447.37	328.403	262.28	199.477	26286.1	25614.6	25374.2	26203.1	24250.7	22483.9	18229	12660.5	7902.43	4138.93	2249.58	152.443
1080.23	14075.1	8046.85	4665.43	2682.56	1469.65	879.8	539.5	366.03	449.03	333.937	257.3	198.093	26259.3	25630.1	25477.7	26179.3	24206.7	22651.8	18557.1	12976.8	8066.49	4259.01	2276.97	155.21
1110.24	14363.1	8235.54	4770.29	2739	1509.77	888.377	542.267	370.733	452.903	336.15	261.45	196.433	26292.7	25616.6	25425.9	26108.2	24208.3	22893.3	18787.6	13219.1	8321.58	4363.86	2320.68	156.317
1140.23	14532.5	8354.5	4884.55	2793.23	1542.14	910.787	568.55	370.733	453.457	337.257	258.13	192.837	26325.7	25663.9	25411.8	26197	24482	23020.6	19038.5	13494.7	8467.11	4443.27	2376.29	154.38
1170.25	14755.5	8585.8	4994.94	2872.35	1574.23	931.813	569.103	376.267	456.223	327.573	265.323	196.433	26294.1	25628.7	25476.3	26268.9	24245.4	23072.9	19314.9	13775.8	8660.77	4562.23	2435.5	159.913
1200.28	14967.7	8702	5107.27	2943.18	1609.37	946.477	579.893	381.8	460.097	327.02	261.173	195.603	26298	25737.7	25422.6	26187.6	24293	23225.9	19627.6	14076	8845.59	4651.87	2490.83	160.467
1230.28	15296.3	8938.82	5208.8	2973.34	1635.65	965.567	590.683	388.717	466.46	337.257	264.217	195.327	26289.7	25757.4	25415.4	26197.3	24384.8	23405.4	19798.5	14231.5	9018.23	4735.98	2555.02	159.083
1260.28	15411.4	9139.68	5344.37	3060.49	1684.35	987.147	605.9	400.613	460.927	343.067	264.217	197.817	26339.2	25733.9	25456.7	26272	24360.8	23455	20119.5	14569.5	9203.04	4857.44	2589.6	158.253
1290.3	15653.2	9271.93	5425.99	3121.08	1717.27	1000.43	613.647	397.847	470.057	346.11	266.983	197.817	26317.4	25676.6	25415.7	26343.1	24563.3	23507.5	20420.5	14797.2	9376.23	4972.25	2657.94	157.977
1320.32	15879	9468.09	5534.72	3180.01	1757.94	1027.82	623.883	397.293	473.93	336.703	269.197	196.71	26500.5	25823.8	25554.6	26304.6	24498.8	23692.3	20550	15052	9601.72	5061.89	2725.44	160.743
1350.32	16111.4	9642.39	5663.37	3271.86	1799.44	1043.03	624.713	403.933	479.187	343.343	265.323	194.22	26544.8	25862.5	25473.5	26374.9	24479.7	23761.2	20831.9	15322.1	9754.99	5148.77	2777.18	160.467
1380.33	16271.6	9777.95	5729.77	3319.17	1817.42	1065.17	645.74	412.233	471.717	340.3	266.983	195.327	26431.6	25687.1	25502.6	26311.6	24522.3	23958.2	21011.2	15526.8	9949.76	5275.76	2821.72	162.403
1410.34	16486.3	9910.48	5876.12	3375.89	1864.73	1071.53	655.147	417.767	480.017	339.47	270.58	202.797	26537	25829.3	25499	26278.4	24464.2	23906.5	21247.4	15782.5	10120.7	5362.35	2866.54	157.977
1440.36	16650.1	10073.7	5975.17	3451.97	1891.57	1098.09	650.72	418.32	474.76	345.557	271.41	205.563	26301.9	25689.6	25529.4	26362.7	24633	23936.6	21331.8	15942.4	10314.1	5417.13	2911.36	161.573
1470.37	16835.2	10269	6097.46	3531.37	1928.64	1115.8	674.513	426.62	485.827	342.237	271.41	205.84	26439.7	25810.2	25538.3	26387.4	24646.3	24141.9	21591.6	16264.1	10463	5572.07	2972.78	159.083
1500.38	17121.5	10433.9	6223.34	3578.41	1956.86	1145.68	679.77	429.11	485.55	341.407	272.24	203.903	26466.5	25855.6	25516.1	26411.7	24613.1	23999.5	21788.9	16469.7	10642.8	5659.77	3030.05	161.85
1530.39	17214.8	10599.7	6313.26	3608.29	1977.61	1146.23	691.943	436.58	497.17	352.197	266.707	205.563	26495	25794.5	25534.4	26446.3	24547.5	24176.8	21961	16627.7	10838.1	5715.1	3083.45	162.127
1560.39	17372.2	10713.6	6459.89	3707.89	2020.5	1166.43	702.457	441.007	484.443	357.177	279.71	208.883	26368	25837.6	25584.2	26452.4	24611.7	24188.4	22046.2	16886.9	10967.3	5851.78	3118.59	166.553
1590.41	17627.3	10865.5	6528.5	3772.35	2073.89	1196.31	704.393	438.24	494.957	352.75	273.623	207.223	26468.1	25755.7	25519.5	26393.2	24664.6	24196.7	22166.3	17114.3	11132	5946.67	3176.69	164.893
1620.41	17714.7	11049.2	6618.42	3827.13	2106.82	1204.05	717.95	447.647	499.383	358.007	271.687	208.053	26542.3	25792.8	25586.7	26461	24726.8	24234.9	22329.2	17227.8	11252.3	6064.53	3217.91	163.787
1650.41	17835	11248.2	6719.96	3873.61	2136.42	1218.44	731.507	455.117	494.68	356.9	266.43	208.053	26667.1	25912.9	25495.9	26512.1	24642.4	24308.5	22590.1	17476.8	11513.8	6151.96	3302.02	163.787
1680.4	17976.1	11359.4	6835.6	3953.84	2162.43	1230.06	737.593	465.077	496.063	361.603	278.327	211.65	26516	25942.5	25620.2	26476.4	24752.5	24411.1	22657.6	17681.5	11608.9	6204.25	3337.43	164.063
1710.4	18262.8	11496.6	6973.38	4010.28	2201.99	1261.32	745.063	463.14	500.49	361.05	273.347	208.607	26546.4	25921.7	25511.4	26564.4	24740.6	24451.5	22780.7	17878.2	11751.7	6334.01	3403.55	161.02
1740.42	18353.2	11607	7060.53	4060.91	2221.63	1287.33	750.597	466.46	500.213	356.623	279.157	209.99	26539.2	25930.3	25530.5	26439.4	24763	24454.6	22904.1	18066.6	11938.2	6400.96	3427.9	165.447
1770.43	18450.6	11792.6	7136.34	4132.02	2273.37	1288.16	768.303	471.717	505.47	361.05	271.687	208.607	26493.6	25852.8	25573.7	26496.4	24809.3	24524	22937.9	18234	12142.3	6532.1	3483.79	169.043
1800.41	18569.9	11918.5	7245.62	4172.41	2315.15	1306.97	770.793	475.037	512.663	362.157	278.05	211.927	26508.5	25998.9	25613	26483.1	24713.5	24464	23101.1	18466.9	12281.8	6592.14	3532.48	167.383
1830.46	18702.1	12036.7	7352.14	4268.14	2323.17	1329.11	785.18	481.123	515.153	365.477	279.157	215.523	26533.7	25913.4	25577.6	26406.7	24660.4	24514.6	23115.8	18616.1	12467.2	6694.23	3585.88	169.873
1860.48	18896.3	12221.2	7427.12	4309.64	2372.69	1352.35	793.48	488.87	508.79	364.093	282.477	207.223	26465.7	25840.1	25608.3	26460.4	24718.2	24461.5	23243.6	18729.2	12578.4	6759.52	3624.89	168.49
1890.5	18901.9	12340.7	7564.9	4374.93	2395.66	1362.03	799.843	486.933	516.26	371.01	281.093	216.353	26475.1	25857.5	25554.6	26499.1	24679.2	24504.6	23313	18945.3	12761	6876.55	3706.23	169.873
1920.5	19098.6	12432.3	7624.38	4452.4	2437.16	1394.12	818.933	491.913	515.983	364.093	281.37	209.99	26490.3	25852.3	25500.6	26531.5	24687	24532.3	23439.8	19045.5	12910.1	6984.73	3750.77	165.447
1950.49	19262.4	12579.2	7782.63	4488.09	2472.02	1412.66	819.487	499.383	526.773	368.797	281.093	216.077	26561.7	25824.1	25519.7	26446.3	24771.6	24553.1	23527.5	19288.6	13060.3	7073.81	3807.76	170.703
1980.52	19407.6	12733	7870.89	4545.36	2503.28	1417.09	830	505.747	520.133	370.18	283.583	219.12	26597.1	25897.9	25642.6	26563.6	24749.2	24583.2	23691.2	19472.4	13219.1	7179.22	3844.56	167.937
2010.53	19500	12829	7968.28	4637.21	2543.12	1446.69	839.13	511.833	533.967	370.457	278.88	214.693	26504.4	25894.3	25529.1	26515.7	24791.8	24552.8	23733	19569.2	13388.2	7274.67	3896.57	172.917
2040.53	19585.5	12999.2	8083.09	4661.28	2574.11	1465.23	851.303	507.96	533.413	371.563	277.497	216.907	26551.4	25823.2	25574.8	26530.1	24728.7	24640.2	23872.5	19792.5	13571.9	7364.59	3943.88	169.873
2070.53	19676	13093.2	8141.47	4765.03	2609.24	1479.61	864.583	528.157	540.607	365.2	276.943	218.29	26590.4	25890.7	25551.8	26516	24805.4	24634.1	23835.9	19850.3	13670.1	7438.18	3988.7	169.597
2100.56	19786.1	13317.4	8224.19	4775.82	2628.61	1507	865.69	524.007	546.14	380.417	279.71	216.63	26489.5	25899.3	25624.9	26495.8	24831.1	24583.2	23913.4	20023.8	13774.7	7551.06	4031.31	174.023
2130.57	19934.4	13347.2	8309.96	4833.92	2650.74	1512.54	881.737	528.987	541.713	377.097	282.753	210.267	26522.4	25785.1	25430.9	26491.7	24662.3	24705.5	23976.5	20169.6	13918.3	7653.43	4080.28	170.703
2160.59	20053.9	13491.4	8410.67	4920.79	2695.84	1534.39	885.887	532.86	543.097	375.713	283.583	213.31	26419.5	25759.9	25517.5	26422.8	24751.7	24626.7	24008	20197.2	14036.4	7713.47	4109.33	171.257
2190.58	20047.8	13630.3	8472.64	4967.83	2716.04	1541.59	898.613	537.01	541.437	377.097	286.903	217.737	26406.7	25783.1	25496.8	26466.5	24623.3	24557.5	24065.6	20328.6	14169.2	7816.11	4176.56	173.747
2220.59	20133.9	13666.8	8609.04	5012.92	2736.23	1570.64	906.36	536.733	546.693	378.48	286.073	219.673	26425.8	25831	25574.8	26496.6	24697.8	24736.2	24077.5	20485.2	14316.7	7884.45	4204.5	169.32
2250.6	20235.4	13779.9	8716.38	5107.54	2784.1	1585.85	927.387	544.203	551.12	384.013	288.01	216.353	26429.4	25841.5	25593.3	26590.2	24717.7	24662.1	24252	20613.6	14509.2	7978.51	4290.27	175.13
2280.6	20385.9	13939.6	8773.38	5180.03	2819.79	1599.96	924.62	549.737	552.503	377.097	289.67	219.673	26441.9	25795.3	25639	26538.7	24674.5	24582.9	24192.3	20845.7	14643.1	8074.52	4346.99	174.023
2310.62	20365.2	14051.9	8901.2	5219.87	2851.6	1619.33	940.113	548.907	561.08	381.247	288.287	217.737	26436.9	25932.5	25602.2	26593.2	24735.4	24673.4	24348.3	20827.2	14806.6	8157.52	4382.4	174.023
2340.63	20565.2	14221.2	9012.69	5256.39	2893.1	1650.59	952.84	558.313	561.357	384.567	288.84	217.183	26394.3	25862	25551.3	26554.2	24708.8	24650.2	24315.7	21079.8	14898.8	8302.21	4425.01	173.193
2370.64	20595.3	14247	9051.7	5323.62	2923.81	1656.96	960.033	562.74	563.847	381.8	287.457	215.523	26486.1	25863.6	25559	26620.6	24775.2	24725.7	24311	21113	15022.2	8308.58	4473.42	174.853
2400.66	20717.6	14414.1	9182.01	5397.77	2971.4	1665.81	960.863	572.7	564.677	388.163	287.733	216.353	26383.2	25912	25456.1	26498.9	24802.6	24620.6	24417.5	21160.6	15159.4	8423.95	4558.08	170.15
2430.64	20761.3	14583.4	9279.95	5458.91	3016.5	1688.5	974.42	577.127	572.7	391.207	285.797	216.077	26446.6	25783.1	25476.6	26442.4	24823.6	24683.1	24414.7	21328.8	15306	8477.34	4569.98	175.407
2460.66	20743.6	14595.3	9361.57	5482.15	3028.39	1708.14	990.467	569.933	569.933	385.397	286.903	208.053	26467	25891	25529.1	26704.7	24787.4	24724	24448.2	21432	15439.7	8635.04	4608.71	170.703
2490.66	20892.2	14779.3	9392.56	5560.45	3050.8	1737.19	993.787	579.617	567.443	383.737	289.947	216.63	26446.6	25819.1	25578.9	26622.8	24756.7	24655.2	24490.5	21510.3	15582.4	8716.38	4649.38	178.45
2520.69	20933.7	14857.8	9532.83	5593.65	3105.03	1761.26	1001.81	589.3	564.953	385.95	288.84	221.057	26425.5	25839	25591.4	26442.7	24642.4	24749.2	24529.8	21601.3	15680.4	8763.42	4710.8	176.79
2550.68	21085.6	14936.1	9578.2	5692.97	3116.65	1769.28	1013.15	595.387	569.38	387.333	293.543	216.63	26426.6	25843.7	25464.7	26455.1	24829.2	24700	24544.8	21702.8	15794.9	8900.64	4747.88	178.727
2580.7	21099.7	15032.1	9686.65	5710.4	3169.77	1778.14	1018.41	596.493	580.17	391.76	292.16	218.567	26464.8	25837.9	25406.6	26402.6	24764.2	24668.4	24505.2	21724.7	15995.5	8967.32	4798.78	177.343
2610.69	21185.8	15155.5	9763.57	5797.27	3190.8	1811.61	1042.76	606.73	585.427	395.633	291.883	213.033	26429.4	25927	25547.1	26565.3	24730.7	24647.1	24604	21813.2	16079.3	9047.55	4856.05	177.62
2640.71	21231.4	15211.7	9860.95	5833.24	3220.12	1826.28	1049.95	604.793	589.853	396.463	293.267	219.397	26405.6	25770.1	25478.2	26501.3	24759.5	24740.9	24636.1	21934.1	16203	9104.55	4890.91	181.217
2670.72	21432.3	15402.3	9985.18	5901.58	3270.48	1831.53	1052.16	611.433	584.043	395.357	291.33	218.567	26433.6	25793.1	25571.5	26484.7	24729	24792.1	24568.3	22006.9	16327.8	9204.7	4920.24	182.877
2700.73	21345.9	15475.9	10068.5	5966.32	3289.29	1846.2	1071.53	611.71	585.15	391.483	294.65	216.907	26502.7	25862.2	25448.6	26463.7	24745.6	24691.1	24664.3	22100.4	16439.3	9333.07	5023.99	179.833
2730.73	21432	15594.3	10095.3	6037.42	3309.21	1871.93	1074.85	624.16	592.62	403.103	294.097	216.353	26480.3	25676.3	25514.2	26490	24761.9	24605.1	24678.7	22237.4	16540.8	9367.1	5039.21	176.513
2760.75	21503.6	15587.4	10178.3	6069.51	3346.28	1892.12	1092.28	620.84	590.13	400.89	291.883	218.013	26334.8	25711.7	25492.1	26535.9	24867.6	24768.9	24778	22228.2	16677.5	9426.86	5090.67	180.94
2790.76	21554.3	15786.9	10296.4	6138.96	3395.53	1908.72	1092	623.883	595.94	400.89	296.863	221.333	26420.3	25905.4	25422.1	26486.1	24847.4	24718.5	24703.8	22294.6	16693.5	9545.55	5121.1	173.747
2820.76	21595.5	15813.7	10395.8	6185.71	3436.48	1917.85	1088.41	640.207	599.813	396.463	296.033	224.93	26518.2	25741.9	25457.5	26527.6	24743.4	24642.7	24638.5	22359.6	16955.5	9622.74	5207.97	177.62
2850.79	21660.2	16002.7	10454.7	6252.39	3475.21	1948.56	1111.92	638.27	605.07	403.103	295.48	218.843	26324	25850.6	25507.3	26495.3	24837.5	24705.5	24816.2	22451.8	17002.8	9685.55	5216	182.877
2880.79	21739.9	16081.8	10567	6286.97	3486	1953.54	1120.22	637.717	598.43	410.573	294.927	215.8	26397.3	25842.3	25424.6	26485.9	24756.4	24709.1	24762.8	22426.6	17091.4	9797.32	5274.65	177.897
2910.8	21708.7	16127.5	10624.8	6353.93	3519.48	1972.91	1112.75	644.633	602.303	403.933	300.183	223.547	26387.1	25796.1	25526.4	26500.8	24783.5	24672.6	24770.2	22462.8	17251.8	9873.13	5327.49	181.493
2940.8	21869.9	16161.5	10684.3	6351.71	3562.91	1990.34	1139.59	652.933	607.283	405.317	301.843	219.673	26334.2	25814.9	25416	26382.7	24820	24745.3	24782.7	22584.9	17303.8	9953.08	5384.76	181.217
2970.82	21805.5	16257.2	10781.4	6464.04	3599.16	2021.33	1151.21	657.083	619.457	403.657	299.353	222.717	26343.9	25761.8	25493.5	26549.5	24787.1	24787.4	24716.3	22586	17445.2	10030.3	5415.75	183.43
3000.85	21943.3	16431.5	10846.7	6508.03	3615.48	2040.42	1165.6	668.98	616.967	412.787	300.737	214.97	26272.8	25775.9	25344.3	26483.1	24745.1	24687.5	24867.6	22628.8	17513.3	10111.3	5474.4	182.323
3030.84	21952.9	16478.5	10883.8	6564.19	3645.91	2039.03	1163.66	664	616.137	407.807	301.567	221.61	26293.3	25692.9	25406.6	26547.3	24744.5	24648	24846	22769.4	17661.6	10209.6	5517.29	180.387
3060.86	21800.2	16486	10973.4	6596.84	3670.54	2060.89	1171.96	664	620.563	411.957	300.183	220.503	26268.9	25774.8	25335.5	26426.1	24642.4	24605.9	24790.4	22759.2	17799.9	10289.5	5531.4	183.707
3090.89	21863.3	16561.3	11018.8	6642.49	3658.36	2063.1	1175.56	677.557	621.947	409.743	298.523	216.907	26214.2	25625.7	25232	26417.5	24571.9	24623.1	24721.3	22671.7	17806.8	10315.8	5548	183.43
3120.88	21942.2	16654	11138.6	6676.8	3720.06	2084.13	1184.41	669.533	622.5	410.297	301.567	216.63	26252.1	25481.8	25235.6	26399.8	24550.8	24579.9	24680.3	22717.1	17878.5	10352.3	5598.9	181.493
3150.89	22133.1	16741.1	11218	6734.62	3739.43	2100.73	1198.8	683.09	623.053	418.043	297.14	218.013	26226.3	25576.2	25335.2	26389.6	24675.3	24589.9	24829.5	22821.7	18016.8	10454.4	5684.95	184.813
3180.91	22092.9	16925.9	11307.9	6817.07	3801.4	2137.53	1200.73	686.687	622.223	414.447	301.567	217.183	26133.1	25674.4	25242.8	26410.3	24718.8	24566.6	24774.9	22925.7	18082.4	10565.3	5707.91	187.303
3210.93	22066.1	16927	11383.5	6872.12	3814.68	2146.38	1223.42	692.773	633.843	413.617	294.373	214.693	26189.3	25645.3	25277.1	26381.3	24693.1	24691.4	24861	22954.8	18217.4	10627.3	5782.89	182.877
3240.94	22215	17061.5	11396.2	6892.04	3850.37	2164.09	1228.95	697.2	639.1	416.383	298.247	218.567	26291.9	25712.8	25409.3	26343.4	24683.4	24641.3	24668.4	22866.2	18380.1	10748.8	5808.06	186.473
3270.95	22235.1	17155	11515.4	6963.98	3867.8	2180.96	1228.68	698.583	631.353	409.743	299.077	213.033	26214.4	25591.7	25330.5	26399.5	24632.7	24651.8	24748.9	22879.8	18453.1	10789.2	5850.12	182.047
3300.98	22206.1	17184.6	11585.1	6970.89	3900.72	2195.35	1238.36	707.437	642.697	424.683	303.78	219.397	26256.2	25608.5	25316.1	26361.6	24659.3	24552.2	24781.6	22947.3	18527.5	10913.1	5888.57	186.197
3330.99	22246.8	17231.9	11683.4	7062.19	3942.78	2207.8	1256.07	704.947	638.547	416.383	303.503	219.397	26184.6	25690.2	25398.3	26381.8	24738.4	24608.4	24805.4	23027.5	18602	10946.9	5949.16	189.24
3360.97	22371.5	17422.5	11799.8	7123.61	3977.08	2222.46	1273.5	714.077	636.887	428.557	304.057	219.673	26193.4	25594.2	25366.5	26416.4	24635.8	24617.2	24852.1	23129.1	18706	11074.1	5975.45	182.323
3390.98	22341.1	17436.1	11809.2	7154.05	4021.35	2261.2	1274.6	714.077	646.847	423.023	307.377	222.993	26187.6	25623.8	25344.3	26376.6	24674.2	24687.8	24826.7	23090	18790.9	11160.7	6001.73	184.537
3420.98	22411.4	17459	11910.2	7176.46	4056.76	2272.54	1278.2	722.1	646.847	428.557	309.867	222.44	26172.1	25595.5	25313.3	26297.7	24637.2	24679.2	24770.5	23114.1	18873.1	11210.5	6089.99	190.347
3450.99	22381.8	17571.7	11963.9	7244.24	4065.06	2279.46	1284.56	724.313	656.253	428.557	305.44	218.843	26232.4	25632.3	25390.3	26176.3	24575.7	24639.9	24894.2	23035	18976.3	11302.4	6114.89	188.133
3481.02	22477.8	17660.5	12038.6	7322.54	4103.52	2305.74	1296.18	736.763	648.23	424.96	306.27	217.737	26024.1	25468	25349	26331.2	24544.8	24587.6	24689.2	23201.5	19108.8	11347.8	6160.26	189.517
3511.03	22490	17678.7	12045.8	7354.08	4140.87	2325.38	1305.31	741.467	644.91	418.32	312.633	222.44	26085.5	25639.8	25248.6	26336.2	24593.7	24547.8	24860.4	23200.4	19164.1	11459.5	6256.54	190.9
3541.04	22457.6	17696.2	12151.5	7395.85	4178.22	2313.21	1320.81	739.253	647.4	428.833	302.673	218.29	26079.2	25647	25234.2	26399	24640.5	24522.3	24817	23201.3	19259	11457.6	6234.96	183.153
3571.03	22518.5	17832	12170	7404.98	4163.56	2346.69	1316.1	743.957	657.913	428.003	306.823	222.717	26133.4	25475.5	25279.6	26234.9	24504.6	24582.9	24870.7	23160.3	19259.3	11581.3	6279.23	185.643

## Sheet: Fig. 2f+g
time (s)	F 80 nM	F 40 nM	F 20 nM	F 10 nM	F 5 nM	F 2.5 nM	F 1.25 nM	F 0.6 nM	F 0.3 nM	F 0.15 nM	F 0.07 nM	F 0 nM	U 80 nM	U 40 nM	U 20 nM	U 10 nM	U 5 nM	U 2.5 nM	U 1.25 nM	U 0.6 nM	U 0.3 nM	U 0.15 nM	U 0.07 nM	U 0 nM
0	8824.67	4398.33	2068	873	403.667	280.333	229.333	199.333	186	180.667	183	177.667	17465.7	13434.3	8480	5148.67	2941.33	1884.33	1047.67	630	409.667	286	205.333	114		USP36
29.904	11669.7	6209.67	2823.33	1118.33	485.333	313.333	247	201	188	190.333	184.667	180	22064.3	18927.7	12935	8329.67	4865.67	3045.67	1679.67	991.667	607.333	389	265.667	118.667
59.922	13881.7	7669.67	3432.67	1307	541.667	331	250.667	208.333	188	186	181.333	184.667	23613.7	21777.7	16430	11206	6744.67	4203	2348.67	1365	807.667	503	330.667	115.333		conc (nM)	Ub-RhoG		Fubi-RhoG
89.935	15659.7	8918	4022	1475	601.333	345	256	207.667	188.667	184.667	182.667	178.667	24120	23064	18775	13560	8482.67	5299.67	2980.67	1726	1002	614.667	387	117.333			kobs (s-1)	error (s-1)	kobs (s-1)	error (s-1)
119.924	17081.3	10038	4558.33	1649.33	651	368.667	266	212.333	191.667	188.333	180.333	181.333	24442	23853	20394.5	15555.3	10169.3	6400	3617.67	2058.33	1200.33	732.667	460.667	119		80
149.947	18258.7	11036	5095.67	1828.33	704	384.667	270.667	213.333	192	186.333	189	178	24608.3	24193.7	21565	17275	11702.3	7507.67	4212.67	2436	1414.33	839.667	521.667	115.333		40	0.0227853	0.00135405	0.00215454	1.78633e-05
179.944	19359.3	12032	5587	1983.67	738.333	400.667	276	213	196.333	188.333	184.333	181.333	24787.3	24536.7	22228	18602.3	13182.7	8526	4842.67	2783.67	1600.67	958	584.667	116		20	0.0108617	0.00133197	0.000589252	8.00077e-06
209.966	20172	12836.7	6083.33	2146.67	792	419	282.333	217	195.333	185.333	186.333	181	24786.3	24677.7	22762	19586.3	14474	9480.67	5459.33	3116.67	1798	1074.67	649.667	119.333		10	0.00598301	0.000110253	0.000162549	2.06442e-06
239.962	20955.3	13622.3	6532.67	2290.67	827	435	286.667	218	195.667	192.667	186.667	185.667	24778.3	24763.7	23184	20437.7	15633.7	10430.7	6015.67	3513.67	1971.67	1185	708	117.333		5	0.00375015	2.14798e-05	4.89379e-05	5.77235e-07
269.975	21575.3	14286.7	6949	2452.67	882.667	447.667	294.667	223.333	195.667	185.667	185.333	179.333	24742	24781.3	23365.5	21060	16681.3	11346	6597.67	3864.33	2190.33	1298.33	777	121.333		2.5	0.00223083	3.12679e-05	1.58233e-05	1.96682e-07
299.987	22276.3	14933.3	7379	2592.67	942.667	458	303.333	224	201.667	192	190.667	181.667	24809.3	24875	23701.5	21478.3	17666.7	12262.3	7192.67	4203.67	2366.67	1412	840.333	117.667		1.25	0.00110683	1.12437e-05	6.29658e-06	7.59854e-08
329.998	22710.3	15550.7	7738	2728.33	972.333	478.333	310.667	225.667	201	191.333	184.667	181.333	24720.3	24987.7	23880	21917.3	18481.3	13144.3	7785.67	4551	2580	1511.67	907.667	121.333		0.625	0.00055837	2.44883e-06	2.23477e-06	3.12436e-08
359.994	23072.7	16044	8108.33	2878.33	1021.33	494.333	316	227.667	203.667	185.333	187.333	179.333	24612.7	25050.7	24149	22155	19100.7	13890	8299.33	4897.67	2756	1633.33	973.333	120		0.3125	0.000276445	8.1442e-07	1.24012e-06	2.31112e-08
390.005	23479.7	16520.3	8530.67	3033.33	1068.67	519	319.333	231	204.333	192	189.333	179	24701.7	25065.3	24214.5	22378.7	19661.7	14659.3	8908	5240	2960.33	1756.33	1035	120		0.15625	0.000134803	6.95762e-07	7.08347e-07	1.53217e-08
420.027	23899	17016.3	8898.33	3151.67	1109	525.333	330.333	233	205.333	195.667	183	181	24667.7	25162.3	24401	22605.7	20273.3	15337.7	9374	5573.67	3152	1866.67	1095	121		0.078125	7.32175e-05	4.33345e-07	4.29171e-07	1.18795e-08
450.035	24206	17443	9217	3315	1162.67	529	338	238	203.667	193	187.667	183.667	24615.3	25122.3	24481.5	22838	20684	16062	9902	5904.67	3361	1989	1159.33	123		0	6.00224e-07	8.07624e-09	1.05007e-07	8.87462e-09
480.035	24429	17928.7	9562.33	3443.67	1202	560	338.667	238.667	210	194.667	185.333	179.667	24566.7	25143.3	24660.5	22866	21105	16603.3	10403.3	6221.33	3504.67	2072	1221.67	119.333
510.048	24663	18203	9870.67	3570	1245	577.667	346.333	244	209.667	197	190.667	181.333	24470.7	25019.7	24825	23067.3	21408	17166.3	10866.3	6508.67	3703	2192.67	1294.33	124.333
540.058	24860.7	18499.3	10211.3	3703	1291	593.333	353.333	242	206.667	194.333	192	181.667	24432.7	25093	24884.5	23154	21751.7	17597	11343	6804.33	3883.67	2290	1349.33	124.333			Ub-RhoG		Fubi-RhoG
570.054	24950.7	18911.7	10453.7	3805.67	1353.67	604.667	355.667	243.667	208.333	198.333	187.333	182	24425.7	25136	25044	23285	21962.3	18208	11773.3	7172.33	4056.33	2392.33	1404.33	123.667			kobs / [E] (nM-1 s-1)	error (nM-1 s-1)	kobs / [E] (nM-1 s-1)	error (nM-1 s-1)
600.064	25197.3	19129.7	10792.3	3956	1379	623.333	363.667	247	206.667	197	186.333	181.667	24418	25079	25126	23482	22333	18643.3	12252.7	7434.67	4228	2496	1486	122.667			0.0005588	1.002e-05	5.038e-05	4.391e-06
630.074	25312.7	19553.7	11062.7	4093.67	1435.33	642	366.333	250.333	212	197.667	188.333	181.333	24401	25195.3	25190	23555.3	22375	19014.3	12629.3	7749.33	4394.33	2576.33	1527.33	124
660.1	25510	19812	11287.3	4232.33	1475.67	663.667	376.667	245.667	211.333	201.667	188	185	24355	25135.3	25267	23616.3	22623.7	19349	13010	8019.67	4575	2686	1590.67	125.667
690.109	25523.7	20075.7	11558	4351.33	1533	672.667	379.667	252.667	211.667	197.667	191	188.333	24439.3	25103.3	25504.5	23870.3	22753.3	19667.3	13436	8256.33	4731	2766	1634	127
720.107	25511.3	20255	11852	4497.67	1561.33	695.333	390.667	252.333	214.333	199	192.667	186.333	24365	25201.3	25405	24039.7	22959.7	20035.7	13851.7	8568.67	4904.67	2906.67	1690	127.333
750.122	25795.7	20540.3	12069.7	4627.33	1625.33	714	392	261.667	220.333	200.667	194.333	182	24478.3	25123.7	25551.5	24143	23191.3	20421	14320.7	8865	5077.33	2982.33	1755.33	127.333
780.135	25873.7	20886	12358.3	4779	1672.33	718.667	406.333	264.667	218.667	203.667	188.333	185.667	24390	25221.3	25629	24245.3	23335.7	20757	14642	9139.33	5251.33	3083.67	1811.33	130.667
810.138	25940.3	21116.3	12544.3	4901.33	1717.67	747.667	406.333	262	218.667	206	194.333	185.667	24394.3	25235.3	25819	24443.7	23485.3	21103	15016.3	9382	5384.67	3160.33	1876.33	128
840.145	25929	21242.3	12802	5031.33	1756.67	760	416	263	224.333	205	194.667	184	24410	25221.7	25762	24589	23613	21218.7	15382.3	9644.33	5584.67	3273.33	1928.33	127.667
870.167	26089.3	21408.3	12973.3	5102	1815.67	768.333	416.333	266.667	226.667	202.333	197	185.333	24345.3	25115	25746.5	24596.3	23704.3	21420.7	15697.7	9891.67	5728	3365.33	1985.33	131
900.178	26036	21614.7	13207.7	5238.33	1857.67	787	426.667	268.667	222.333	203.667	200	180	24374.7	25123	25757.5	24661.3	23716.3	21622	15967.7	10139.7	5898.33	3439.67	2041.67	129.667
930.177	26197.7	21717.7	13372.3	5325.33	1877	799.667	428.333	271.667	230	202	196.333	188.667	24333.7	25186.7	25864	24703.7	23844.7	21909	16363.3	10435.7	6044.33	3537	2098	128
960.185	26119.7	21915.7	13651.3	5471.67	1933	809.667	435	275.667	230.667	210.333	199.333	182.667	24403	25189	25883.5	24880.7	23912.7	22042.7	16615.7	10649.7	6183	3629.33	2162.33	129.333
990.204	26325.7	22138	13820.7	5518.67	1966.33	822.667	446.667	277.667	230.333	207.667	195.333	185.333	24489	25140.7	25935.5	24867	24025.7	22283	16909.7	10871.7	6359.67	3710.33	2198	134.667
1020.23	26191.7	22067.7	13960	5646	2020	824.667	453	279	230	214	192.667	191.333	24392.3	25199.3	25956.5	24913	24029.7	22440	17208	11081	6484	3791.33	2257.67	134
1050.23	26327.3	22333.3	14227.3	5718.67	2074.33	843.333	455.667	279	234.333	208.667	199.333	187.333	24366.3	25188.7	26060	24841.7	24110.3	22604.7	17413.3	11331	6669.67	3872	2299	137.333
1080.23	26321	22556.7	14340	5819.67	2107.67	869	452.667	275.667	233	211.333	195.333	185	24362.3	25006	26010	24982.7	24180.7	22701	17662	11537.3	6805	3966.33	2356.33	136.333
1110.24	26341.3	22596.3	14519	5903.67	2149.67	868.667	468.333	282.333	229.333	211.667	199.333	181.667	24328.3	25015	25977.5	24949.3	24195.3	22829.3	17923	11782.7	6934.33	4058.33	2407	134.333
1140.24	26281	22814	14747.3	6031.67	2174.67	893	467	281	234.667	211.333	204.333	186	24273.7	25023	26059	24936.7	24263.3	22859	18197.3	11959.3	7084	4138	2445.67	133.333
1170.24	26260.7	22868.3	14906.7	6109.33	2234	898	469.333	285.667	236	208	200.333	187.333	24211	25004.7	26036.5	24834	24159.7	23004.3	18359.7	12175.3	7234.67	4231.33	2489.67	131
1200.27	26277	22894	15007	6186.67	2268.33	908	479.333	286.667	240.667	213	194.667	183	24143.7	25051.3	26022.5	24938.3	24259.7	23111.3	18634.3	12373.3	7354	4330.67	2562	137
1230.28	26223.3	23055	15163.3	6257.33	2288	915.333	487.333	288.333	236.333	214	197.333	184	24333.7	25134.3	25892	24885.7	24340.7	23321.7	18899	12586	7498.33	4416.33	2591.33	134.333
1260.27	26378.3	23094.7	15410	6368	2325.67	932	495.333	291.667	242.667	213	199.667	186.333	24246	25035	26067.5	24907	24389.7	23349.7	19080.7	12818.7	7683.67	4471.33	2657.67	134
1290.28	26436.7	23273	15540.3	6504.33	2387.67	939.333	498	294	241	211.667	199.333	187.333	24315.7	25015	26172.5	24975.3	24368.7	23527.7	19282	13060.7	7847	4572	2710.67	135.667
1320.31	26461	23475	15760.7	6587.67	2422	955.333	507	290.667	240.667	214.667	200.667	182	24348	25119.3	26141	25025	24426.7	23495	19430.7	13247.7	7982.67	4682	2761.67	137
1350.31	26348.7	23572	15881	6726	2456	977	508	298.667	241.667	216.667	202	183	24255.7	24926.7	26140	24923	24394.3	23508.7	19655	13448	8131	4727.67	2814	136.667
1380.32	26352.7	23512	15974.3	6783	2475	972.667	509.333	294.667	245.667	214.333	200.333	185.667	24285	24949.3	26154	24882.7	24238.7	23590	19803	13715.3	8241.33	4816.67	2857.33	140.333
1410.33	26231.3	23571	16132	6871	2483	999.667	512.333	296.667	248	221.667	202.333	186.333	24241.3	25032	26187.5	24908.7	24347.3	23618.3	19989	13820.3	8355	4887	2902.33	137.667
1440.34	26337.7	23666	16311.7	6979.67	2530.33	999	529.333	303	244.667	217.667	195.667	183	24261	24965	26146.5	24913.3	24471	23602.3	20109	14000.7	8503.67	4982	2967	139
1470.34	26399.3	23610.7	16386.7	7118.33	2557.67	1017.33	529.333	305	249	222	202.667	190	24118.7	25040.7	26195.5	24895.3	24535	23756	20270.3	14177.7	8654	5070.67	3005.33	140.333
1500.33	26374	23854.3	16517.3	7169.67	2595	1041	529	301.333	248	221	204.333	185.667	24250.7	24920.7	26168	24938	24496.3	23707.3	20425	14343	8833.33	5146.33	3048.67	140
1530.36	26358	24003.7	16662	7287	2637.33	1052	527.667	308.333	248.333	221.333	201.333	184.333	24290	24990	26132.5	24886	24452.7	23752.3	20655	14614.3	8910	5238.33	3099.67	142.333
1560.37	26270.7	23899	16798.7	7356.33	2651	1052.67	532.667	304.667	255.333	219	202.667	186.333	24246	25023.7	26247.5	24907	24461.7	23913.3	20679.7	14757.3	9082.67	5287.33	3128.33	137.333
1590.36	26275.7	23926.7	16870.7	7439	2666	1061.67	537.667	313	251	221.667	204.667	181	24131.3	24906.3	26079	24793.3	24571.3	23802.7	20862.3	14907	9175	5387	3195.33	140.333
1620.38	26323.3	24057.3	17077	7581	2707	1069.67	545	308.667	250	222	202.667	189.333	24232.7	24925	26147.5	24930.7	24476.3	23955.3	20847	15094	9381	5456	3242.67	139.333
1650.4	26312.3	24056	17191.7	7647.67	2751.67	1097	551.333	318	253.667	223.667	206.667	188.333	24210	24992.3	26069	24917.3	24506	23953.7	21056	15234.3	9456.33	5531.33	3300.33	143
1680.4	26313	24110.3	17276	7729	2777	1101.67	559.333	317	255.333	219.333	203	187.667	24191	24904.7	26250.5	24892.7	24519.3	24009.3	21193.3	15449.3	9600	5610.33	3324	142.333
1710.39	26389.3	24207.3	17434	7848	2813	1124	574.333	320	258.333	220.667	203.333	183	24246.3	24908.7	26331.5	24928.7	24545	24090.7	21345	15590.7	9729.33	5693	3393.67	143
1740.41	26421.7	24255.3	17524	7917.67	2842.67	1130.67	570	316	258.333	222	202.667	187.333	24234.7	25038	26201	24897	24525	24089	21483.7	15769.7	9939.67	5769.33	3435	145.667
1770.42	26367	24286.7	17737.3	8005.67	2891.33	1139.67	566.667	323.667	260.333	224	210.333	185.667	24248.7	25069	26159.5	25039.3	24593.3	23934.7	21559.3	15937.3	10051	5855.67	3485.67	143
1800.42	26356	24390.3	17837.7	8083.67	2908.33	1151	581.333	331.667	258	222.333	208.333	189	24325.7	25076	26272	24959	24613.7	24026.7	21636.7	16110.7	10170	5937.67	3543.33	146
1830.42	26351.3	24474.7	17944.7	8154.33	2937	1155.33	585	333.333	258.333	226.333	210	192.667	24284	25056.3	26266	24988.3	24605	24107.7	21657.3	16266.3	10283.3	6042.33	3602.67	144.667
1860.45	26363	24546.3	18063	8232.67	2951	1163	584	331.667	261.667	227.333	202	187	24293.3	24994.3	26261	24983	24665.3	24151	21833	16411.7	10402	6100.33	3616.67	144
1890.47	26325.3	24520.7	18138.3	8303.33	2986.33	1188.33	593	328.667	262.333	223.667	206.667	190.333	24245.7	24952	26137.5	24985.3	24614.3	24132.3	21850	16537	10522.3	6171.33	3676.33	149.667
1920.46	26288.3	24483	18229.7	8366	3015.33	1177.67	599	336.667	259.667	224.667	205.667	185.333	24240.3	24940	26185	25074	24603	24173.3	22012.7	16657	10628.7	6222.67	3725.33	144
1950.48	26273	24500.7	18351.7	8444.33	3057	1202.33	605.667	331	255	225.333	210	190	24172	24869.7	26194	24908.3	24545.3	24062.7	21967.3	16799.7	10754.3	6316.33	3780	144.333
1980.5	26259.3	24497.7	18470.7	8528.67	3069.67	1204.67	604	336.667	264.667	225	208.333	185.333	24114	24948.7	26266	24986.3	24585.7	24115.7	22059.7	16910.3	10826.3	6386.67	3797.33	145.333
2010.51	26331	24570	18486.3	8595.33	3131.67	1226.67	607.667	338	267.333	226.333	207.333	187.667	24149.7	24987.7	26248	24920.3	24606.7	24155.3	22152.3	17098	10950	6442	3850.67	149
2040.51	26314	24508	18619	8640.33	3124.33	1238.67	613.667	337.333	261.667	225	210.667	184	24205.3	24878.7	26347.5	24917.3	24596.7	24153	22215.7	17262	11116.7	6520	3873	148.333
2070.53	26320.3	24633	18684	8727.67	3198	1247.67	621.667	342.667	266.667	234	207.667	187	24282.7	24945	26270.5	24958	24639.7	24118.7	22288.7	17255.3	11210.3	6583.33	3934.33	153.333
2100.55	26240.7	24707	18784.3	8780.33	3206.33	1237.67	619.667	342	264.667	230.667	208	190.333	24227.3	24919	26286.5	24997.3	24628.7	24131.3	22300.7	17478	11328.7	6679	3979	148
2130.55	26272.7	24683	18908	8834.67	3245.33	1264	622.333	336.667	271	233.333	211.333	186.333	24258	25001	26284	24981.3	24613	24192.7	22512.7	17468	11424	6736.67	4028	150.333
2160.56	26242	24703.7	18939.7	8923.33	3281.67	1280.33	631	340.667	263.333	231.667	211	185.667	24199.7	24937.7	26246.5	25051.7	24634.7	24149.3	22498.3	17639.3	11554.3	6804.33	4085.67	148.667
2190.57	26229.7	24727.3	19031	9012	3305	1283.33	635.667	341	268.667	231.333	210.333	188.667	24242.3	24983	26327	24957	24640.7	24167.3	22425.3	17809	11684	6885	4117.67	149.667
2220.59	26257.3	24691.3	19140	9091.33	3341.67	1290	630.667	346.667	274.667	227	214	189.333	24213.3	24935	26251	24967.3	24654.3	24187	22521	17954.7	11760.7	6945.67	4148.67	150.333
2250.58	26169.3	24741	19195	9135.67	3356	1300.33	641.333	347	270	236	215	185.333	24135.3	24877.3	26300.5	24948	24659.7	24102	22555.3	17973	11834	7015	4193.67	153
2280.59	26167.7	24786.3	19300	9243.33	3374	1300.33	641	345.333	267.333	229	209.667	188.333	24106	24878	26289	24935	24638.3	24099.3	22602.3	18058.7	11949.7	7082.67	4234.33	150
2310.61	26225.3	24787.7	19308	9229.33	3395.67	1322	642.333	348.667	270.333	233.667	212.667	189.667	24124.3	24909	26299	24922.3	24570.7	24164.3	22628.3	18224.7	12007.3	7138	4267	153.333
2340.62	26160.7	24749.7	19382.7	9291.33	3396	1324.67	658.667	357	272	232.667	207.667	188.333	24118.3	24917.3	26386.5	24951.3	24558.3	24063.3	22616.3	18306	12099.3	7212	4320.67	154.667
2370.61	26167.7	24768	19396.7	9391.67	3441	1344.33	656.333	354.333	272.667	235	213	190	24136.3	24861.7	26233	24891.7	24592	24096	22690	18408.7	12234.7	7267.67	4351	150.667
2400.61	26097.3	24746.7	19551	9396.33	3458.33	1348.33	654.667	346.333	275	231.667	215.333	188.333	24047.7	24869	26281.5	24811	24617	24069.3	22655	18508.7	12299.7	7340	4380	155.333
2430.63	26121.3	24676	19583	9469.67	3504	1361.33	656.667	354.667	273.333	235.333	211.333	189.333	24120.3	24757.7	26267.5	24958.7	24584	24126.7	22810	18576.3	12424.3	7408	4418	153.667
2460.64	26063	24759.3	19593.3	9557.67	3530.67	1366.67	671.667	362.333	270.333	229.333	212.333	191.667	24121.7	24897.3	26283	24890.3	24556	24097.7	22788.3	18648.3	12512.7	7472.67	4484	153
2490.65	26037	24730.7	19652.7	9595.67	3548.67	1372.33	666.667	362.667	271	233	212.667	192.333	24041.3	24872.7	26241	24890.7	24586.3	24085	22833.3	18769	12559.7	7515.33	4502	155.333
2520.66	25929	24668	19734	9567	3567.67	1379	672.333	358	272.333	236.667	210.667	188	23868.3	24727	26076.5	24810.7	24581.7	23907	22766.3	18746.7	12702.3	7541.33	4542	155.333
2550.66	26042.3	24735.7	19740	9718.67	3578	1386	676	354.333	275	237.333	213	188	23983.7	24786	26109.5	24761.3	24589	24000.7	22783	18803.7	12793.7	7628	4579.33	154.667
2580.66	25963	24636.7	19834.7	9760.33	3620	1402.67	684.667	357.667	277.333	231	213	190.333	23936.3	24848.3	26184	24839.3	24507.3	23922.7	22851.3	19008	12857.7	7695.33	4626.67	153.667
2610.67	26001.3	24787.7	19872	9817	3636.33	1392	671	363.333	277.667	232.667	216.667	190	23983.3	24765.7	26236	24932	24537	23956.7	22904.3	19030	12929.7	7801.33	4691.33	152
2640.69	25947.3	24685.3	19944	9816.67	3665	1412.33	692.333	362	277	231	210.667	186.333	23860.7	24704	26320.5	24709.3	24607	23876	22879	19085.3	12995.7	7813.33	4675	154.667
2670.69	26003.3	24756	20009	9860	3685.33	1427.67	703.667	363.667	283.667	237	215	188.333	23934.7	24721.7	26242.5	24786.3	24575.3	24044.3	22903.3	19177	13099.7	7888	4739.67	155.667
2700.69	25835.3	24685.3	20042.3	9895.33	3700	1436.33	696.667	366.333	277	235.667	213.333	190	23877.3	24755	26109.5	24766.3	24475.3	23972	22849	19201	13255	7904	4776.33	158
2730.7	25879.3	24667	20082.3	9960.33	3745	1430.67	694.333	362.333	276	239.333	212	185.333	23895.7	24734.7	26236.5	24786.3	24537	23954.7	22805	19300.7	13289.3	8013.33	4821	158.667
2760.72	25789.7	24624.7	20086.3	10014.3	3738.67	1452.33	696.333	367	282	241	217	188.333	23887.7	24783.7	26121	24787.3	24502.7	24016.7	22899.7	19359.3	13319.7	8041	4856.33	159
2790.71	25863.7	24622.3	20203.3	10125	3774.33	1461	702	369.333	279	242.667	213.333	192.667	23849	24712	26187	24765	24488.3	23891.3	22926	19419.7	13478	8074.33	4869	155
2820.72	25831.7	24606.3	20221	10111.3	3804.33	1471.33	705.667	373	281	238.333	217.667	187.333	23878.3	24641.3	26168	24711.3	24466	23966	22904.3	19524.3	13579.7	8123.67	4933.33	156.333
2850.73	25778	24593.3	20245.7	10169.3	3831	1475	709	367	285.667	237.667	215	190.333	23839.3	24673.7	26145.5	24765.7	24529.3	23939.7	22962.3	19576.3	13647.3	8209.67	4970.67	160.333
2880.74	25933.3	24767	20205.7	10262.7	3873	1484	699.667	374.667	287.667	237.333	218.333	188.333	23861	24664	26261	24742.7	24569	23887.3	23060	19642.7	13707.7	8278.33	5008	158
2910.74	25807.7	24765.7	20383	10266.3	3861.33	1501.33	722.667	375.333	287.667	239	222.333	187.667	23817	24770.7	26320	24794	24536.7	23959.3	23112.3	19774	13853	8374	5062	156.667
2940.75	25932.3	24820.7	20475.3	10349	3905.33	1509	720.333	376.333	283.333	239	215.667	189	23953.7	24808	26310.5	24917.3	24589.7	23983	23094.3	19883	13911.7	8472.33	5110	158.667
2970.77	25768.3	24658	20386.3	10425	3930.67	1498.33	718.333	376.333	290.667	241	215.333	191.667	23849.3	24662.7	26242.5	24803	24570.7	23923	23086.7	19837.7	13942	8472	5111.33	158.667
3000.78	25692.7	24679.7	20495	10414.3	3938	1514.33	719.333	376.333	280.667	241	217.667	185	23811.3	24680	26250	24771.7	24520.3	23977	23030	19877.7	14031.7	8519	5144	159
3030.78	25715	24711	20462.3	10464	3964	1520	727.667	378	275.667	242.667	215.667	191	23744	24648	26208	24708	24417.3	23847	23068	19962.3	14129.7	8587.67	5171	161
3060.8	25670	24661.7	20528.3	10488	3967.33	1526.33	727.333	380	283.667	239	216	188.333	23774.3	24545.3	26110.5	24664	24547.7	23844	23113	20063.7	14143	8637.67	5222.33	161.667
3090.81	25625	24721	20560.3	10547.7	4010	1538.33	729.333	382	285.333	240	219	186.667	23729	24590.3	26159	24648.3	24442.7	23847.7	23089	20069	14189.7	8643.67	5268	162.667
3120.81	25644	24648	20590.7	10611	4038	1545	740.333	382	287	243.667	216.333	190	23820.7	24637.3	26195.5	24683.3	24435.7	23821.7	23006	20109.7	14332.3	8704.33	5307.33	161.667
3150.8	25646	24583.7	20617.3	10605.7	4036	1550.33	743	385.333	288.667	240	214	191	23703	24504.7	26127.5	24535.3	24403	23749	23079.3	20126.3	14383.3	8772.33	5338.33	162.667
3180.81	25578	24602.7	20660.3	10616.7	4065.67	1550.33	739.333	377.333	284.667	243	216.667	185	23662.7	24583.7	26163	24604.7	24455.3	23787.7	23061.3	20210	14490.7	8836.67	5343	163.333
3210.83	25481.7	24634	20701	10682.7	4068.67	1553.33	757.333	387.667	286.333	243.667	221.333	190.667	23620.3	24470.3	26166.5	24612	24461.7	23740.3	23029.7	20210.7	14529.7	8881.33	5394.67	160
3240.83	25530.3	24573.7	20640	10688.7	4067.67	1563.67	745.333	383.333	289.333	239.333	213.333	190.333	23558.7	24416.7	26152.5	24650.3	24453.7	23812.7	23043.3	20252.3	14615.7	8960.67	5423.33	160
3270.83	25571	24547.3	20716	10726.3	4108.33	1567.33	754.333	383.667	291	239	214	186.667	23644	24577.3	26080	24610.3	24386	23776.3	23093.3	20314.3	14671	9000	5445.67	161.667
3300.85	25468.3	24625	20720	10728	4127	1580	753.667	383	285.333	240.333	215.333	190.667	23648.3	24482.7	26109	24608.3	24395.7	23795	23073	20367.7	14738	9000	5484.33	164.667
3330.86	25405	24536	20689.7	10757.3	4165.33	1582.67	755	389.333	291.333	241.667	217.333	188.333	23568.7	24462	26073.5	24548.3	24400.3	23683	23041.3	20413	14781	9081.67	5498.67	162.333
3360.87	25479.3	24457.7	20710.3	10842.7	4169	1589.33	771.333	388	291.333	244.333	220.667	187.333	23602	24423	26060.5	24555	24417.3	23678.3	23146	20399.7	14870	9146.67	5575.33	160.667
3390.87	25459	24596	20765	10832	4180	1594.33	757.667	388.667	292.667	244.667	216	188.667	23591.7	24466.3	26137	24638.3	24307.7	23639.3	23073.3	20498.7	14931.7	9156.33	5585	168.667
3420.88	25348	24528.7	20743.7	10868	4206.67	1609.33	769.667	387.667	292.667	244	217	192.333	23497.7	24456.3	26088.5	24466.3	24343.7	23667	23104.7	20458.3	14972.7	9228.67	5628.67	165.333
3450.89	25410.3	24440.3	20800.7	10905.7	4210	1615	771	396	297	245	212.667	188.667	23524	24396	26008	24533	24347	23635.7	22913.3	20464.7	15028.7	9249.67	5645.33	168.667
3480.89	25324	24503.3	20815.3	10874	4240	1611.33	775.333	391	288.333	239	217.333	190	23498	24348	26059	24495.7	24263	23638	23012.7	20490.7	15075	9330.33	5694.67	165
3510.89	25439.7	24475.7	20867	10971	4247.33	1614.33	779.333	390	291	240	220	188.667	23484.7	24369.3	25984	24513	24376.7	23559.7	23113	20615.7	15167	9345	5735	171.667
3540.9	25353.7	24467.3	20827	10983.3	4285.67	1625.33	783	391.333	293.667	242.667	214.667	188	23400.7	24379.3	25972.5	24431	24273.3	23541	23063.3	20603.7	15216.3	9396	5756	164.333
3570.9	25254	24396.3	20830.7	10972	4283.33	1634	779.333	387.667	290.333	242.667	217	188.333	23446	24327.3	26026.5	24359	24266.3	23571	22998.7	20657.3	15241.3	9453.33	5769	165.667

## Sheet: Fig. 2h+i
time (s)	F 80 nM	F 40 nM	F 20 nM	F 10 nM	F 5 nM	F 2.5 nM	F 1.25 nM	F 0.6 nM	F 0.3 nM	F 0.15 nM	F 0.07 nM	F 0 nM	U 80 nM	U 40 nM	U 20 nM	U 10 nM	U 5 nM	U 2.5 nM	U 1.25 nM	U 0.6 nM	U 0.3 nM	U 0.15 nM	U 0.07 nM	U 0 nM
0	85.6	82.6	80	82.6	77.4	77.6	76	75.4	75.6	76.4	76.4	76.4	19428.4	17837.4	16257.8	14795.6	13736	8713.8	6119.2	3591.2	2185.4	1166	731.4	65.8		USP7
29.937	89.2	85	81.8	87	82.2	78.6	79	79.4	77.6	78.6	79.6	78.8	21131.6	20540.8	19461.6	18560.6	17705	12513.3	9124.6	5519.6	3235.6	1753.8	1002.3	69.6
59.947	90.2	83.8	82.2	88.2	81.8	79	78.2	81	78.4	77.2	79.8	77.2	22250.8	22006	21016.6	20421	19806.2	15616.2	12110.4	7450.6	4400	2368.8	1332	68.2		conc (nM)	Ub-RhoG		Fubi-RhoG
89.961	89	85	82.8	90.6	80.6	77.6	80.2	78.4	78	76.4	79.4	78.2	22978	22911	22026.8	21535.6	20994.8	17669.1	14661.6	9284.8	5545.8	3026	1659.6	71.8			kobs (s-1)	error (s-1)	kobs (s-1)	error (s-1)
119.958	90.2	84.4	83.2	89	81.4	80	78	78.8	79	78.2	78.6	78	23503.2	23549.4	22733.6	22265.2	21840.2	19074.9	16702.2	11030.8	6688.4	3686.6	1993.8	71.8		80			2.415e-07	8.03248e-09
149.974	89.6	83.6	82.4	92	81	81.6	79.6	78.8	76.4	78.6	79.4	78.8	23900.2	23982.8	23255	22853.8	22468.8	20045.7	18225.4	12609.2	7813.8	4353.8	2370.3	71.4		40			2.319e-07	6.45309e-09
179.985	91.6	83.4	82.2	92	80.2	78.6	79.8	79.8	78.6	77.8	77.8	77.6	24179.4	24265.8	23632.6	23339.8	22972.2	20863.8	19400.8	14009.4	8873.8	5003.2	2725.2	72.4		20			2.183e-07	6.68151e-09
209.999	89.4	86.6	82.2	91.4	82	78.8	81	79.2	79.4	77.8	80	77.4	24284.8	24481.6	23929.8	23634.8	23359	21409.2	20262.6	15248.4	9925.8	5673.6	3070.2	70.8		10			3.06e-07	1.20984e-08
240.009	88.6	83.8	83.8	92	81	77.4	79.6	81	79.2	78.6	80.4	79.2	24424.8	24620.6	24064	23821.4	23604.2	21932.1	20941	16327.2	10956.8	6333.2	3433.2	71.8		5			2.117e-07	7.099e-09
270.007	88.6	86	82.4	95.6	82	78	81.2	81.8	78	77.6	80.8	78.6	24492.6	24737	24195	24037.6	23830.2	22241.7	21398.4	17154.2	11866.8	6970.4	3810.6	73.4		2.5			2.317e-07	7.1795e-09
300.012	89.6	83.6	81.8	94.2	81	79.6	79	79.8	79.8	78	79.6	77.6	24611.4	24817.4	24294.2	24208.2	24035.6	22593.3	21787.4	17955.4	12798.6	7623.2	4190.4	73.8		1.25			2.343e-07	8.0916e-09
330.023	89.6	85	84	93.4	83	81.6	81	80.4	81	79.6	78.8	78.8	24646.4	24922.4	24420.8	24325.8	24164.2	22859.1	22070.2	18572	13575.6	8261.4	4533.6	73.6		0.625	0.003822	6.59e-05	2.41e-07	6.57567e-09
360.038	89.8	83.4	83.6	93.8	83.2	78	79	80.2	78.6	78.8	79.4	77.6	24714	24976	24518.2	24420.4	24286.8	23001	22385.6	19121.4	14334.8	8850.6	4902.9	73.6		0.3125	0.002416	1.97e-05	2.881e-07	8.95625e-09
390.052	91.4	84.6	83.6	93	81.6	79.4	80.4	81	79.8	78	79.6	79.8	24745.2	25004.4	24551.2	24459	24388.2	23219.7	22589.2	19532.8	15051.2	9461.2	5291.7	74.4		0.15625	0.001379	1.79e-05	2.359e-07	6.24274e-09
420.071	89.8	85	85.4	94	81.8	80	79.2	79.6	79.2	80.8	80.4	79.4	24779.2	25048	24634.6	24529.6	24461.8	23361.6	22771.2	19895	15704.8	10062.4	5626.8	75.2		0.078125	0.000668	1.51e-05	2.246e-07	7.18769e-09
450.073	91.4	87	84.6	94	81	81	79.4	80.4	80.6	79.4	81.4	79.4	24858	25046.4	24700.4	24617	24553	23523.9	22916.2	20276.6	16310	10589.8	6015	75.4		0	0.000114	3.95e-05	2.221e-07	8.17232e-09
480.081	89.6	85.8	83	93.2	81.2	79.6	81	81	82.8	80.8	79	81.2	24831.8	25190	24797.6	24714.6	24620.8	23592	23098.2	20565.4	16837.6	11111	6378.3	75
510.094	93.6	86	85.6	94.6	82.8	81.2	81.8	79.6	81.2	81.4	80.4	81.4	24903.4	25190	24814.4	24744.2	24708	23748.3	23221.4	20812	17327.8	11640	6742.2	76.8
540.094	91	87.4	83.4	95	82.6	82.2	79.8	80	79.4	78.4	77.8	83.2	24942	25251.4	24843.6	24782.4	24803.8	23831.4	23334.8	21017.6	17788.8	12172.6	7097.4	77.6			Ub-RhoG		Fubi-RhoG
570.105	92.4	85.6	84	95.8	82.6	82	81.2	81.4	82.6	79.4	80.8	81.6	24929.6	25274.2	24929	24833.2	24777.4	23963.7	23436.4	21274.8	18182.4	12618.6	7442.1	76.2			kobs / [E] (nM-1 s-1)	error (nM-1 s-1)	kobs / [E] (nM-1 s-1)	error (nM-1 s-1)
600.11	90.2	86.2	82.6	96.6	83.4	83.4	79.6	80.8	82.4	80.2	82.8	81.2	24966.8	25306.8	24989.4	24882.4	24884.4	23989.2	23519.2	21476.8	18533	13084.6	7778.7	78.6			0.004515	0.0004822	0	0
630.114	91.6	85.4	85.2	97.2	83.8	81.4	81	82.2	82.6	79.4	81.4	81	25039	25414.6	24977.6	24937.2	24922.8	24096.9	23613.8	21625.4	18865	13528.4	8144.4	77.6
660.115	92.4	86	82.4	97.6	83.4	82.2	81.6	82	82.2	79.8	82.4	80	25124	25449.6	25021.6	25016.4	24993.4	24151.2	23761	21808	19164.8	13971.8	8493.6	78
690.116	92.6	87	85.2	98.4	84	83.8	80.6	81.4	84.2	80.2	81.8	83	25071	25501.8	25105.8	25035.8	24985.2	24199.2	23809.8	21905.6	19485.2	14383.8	8803.8	79
720.117	92.4	85.8	85.4	98.8	83.4	81.6	81.2	83.4	82	81.6	83.4	82	25138.2	25475.8	25077.4	25091.2	25036.8	24277.8	23941.2	22061	19737.2	14763.8	9128.4	82.6
750.128	93	87.4	84.8	99.8	83.4	82.6	82	83.2	83.6	80.4	80.8	80.8	25164.8	25564.6	25170	25132	25058	24380.1	24008.4	22170.4	20011.6	15147.8	9457.5	82
780.143	92.2	86.8	86	98.2	85.2	82.6	83.2	81.6	84.2	81.6	80.2	81.6	25183.4	25572.8	25150.4	25162.4	25078	24369.9	24047.2	22277.4	20217.2	15522.8	9759.3	82.2
810.162	91.8	88.4	85.2	98.2	84.8	84	81.2	81.2	84.2	80.6	82.6	84	25202.6	25648.2	25244	25167.8	25114.4	24539.7	24151.8	22401.2	20419.2	15838.2	10095.3	81
840.162	94.4	88.2	84.6	96.2	84	83.6	80.6	82.2	82.6	83.4	82.2	83	25239.2	25638.2	25261.4	25221.8	25182.2	24534.6	24176.2	22502.2	20640.2	16149.2	10379.1	82.6
870.155	93	89.6	87.2	100.6	86	84.4	83.6	83.2	86	82.4	82.6	82.6	25238.6	25673.8	25298.4	25276.2	25181.2	24595.5	24312.8	22617	20808	16503.4	10697.4	84.6
900.178	94	90.2	87.2	99.2	84.4	84.2	82.2	82	84.8	82.4	84.4	83.4	25307	25721.8	25364.6	25286.8	25285	24653.7	24402.4	22669.8	20918.6	16818.8	11031.6	84.6
930.181	95.6	89.8	87.6	99.4	85.4	84.2	81.4	84.2	84.2	82	83.4	84.2	25313.8	25753.6	25397.6	25392.6	25300.8	24726.9	24411.8	22813.4	21058.4	17109.2	11251.8	86.2
960.191	95	89.8	88.2	100.4	87.4	83	82.8	83.4	84.8	81.6	83.4	83	25337.4	25766.2	25388.6	25363	25311.6	24765	24464.2	22873.8	21264	17345.8	11597.1	86
990.198	96.2	88.8	87.6	100	87	84.8	84.2	82	87.2	84	82.4	83.6	25372	25807	25439.4	25404.6	25401.2	24824.1	24547.4	22952.2	21435.2	17625.4	11857.8	86.2
1020.2	96.2	88.6	87.4	99.6	87	84.6	85	85.2	84.2	84	84.2	85.2	25405	25812.4	25468.8	25459.4	25374.8	24820.8	24598.6	23027	21529.6	17866	12123.3	89.8
1050.21	95.2	88.8	88.6	101.6	86.4	84.6	85.8	85	85.8	83.6	87	82.8	25362	25788.8	25504.6	25444.6	25439.2	24864.9	24625	23039	21638.6	18079	12396.3	89.4
1080.22	93.8	89.8	89	100	89	84.6	84.2	85	87.8	84.6	85.6	85	25430.4	25865.6	25526.8	25491.4	25381.4	24956.1	24697.4	23131.4	21786.8	18331.4	12653.1	88.4
1110.22	95.4	91	87.6	97.8	86.2	83.8	84.8	85.4	86	84.2	84.6	84.4	25455.6	25871.8	25516.2	25491.6	25499	24945.3	24722.6	23213.6	21881.6	18510.4	12875.7	89.4
1140.24	97.6	90.8	87	99.8	85	84.6	85.2	85	87	86.8	82.6	85.2	25421.6	25915.6	25555.6	25478.8	25489	25012.8	24768	23252.8	21979	18707.4	13113.9	91.6
1170.25	96	89.8	87.6	101.2	88.2	87	85.6	86.2	88.4	83.4	83.6	84.6	25461.2	25883.2	25587.2	25564	25503.4	24968.4	24830	23314.2	22085.8	18926	13341.9	90.2
1200.25	95.4	90.6	88.2	101	85.4	84	87	84.6	87	84	86	81	25450.2	25895.4	25587.2	25552	25498.8	25006.8	24779.4	23326.4	22116	19048.6	13544.1	90.2
1230.26	97.4	90.8	87.2	102.4	88.2	85.4	87.8	85.4	87.6	84.2	84.6	84.8	25459.8	25967.8	25593.2	25557.6	25514.8	25056.3	24871.8	23429.6	22208.2	19241	13809.3	90.4
1260.27	96	92.8	90	101.4	86	85.4	85.8	85.8	87.4	84.2	86	84.4	25453.8	25974.2	25639.8	25622.8	25506.4	25095.3	24878.8	23408.8	22255	19395.6	14014.5	92.4
1290.27	96.6	90	89.4	100.4	87.2	85	86.4	86.4	87.8	84.8	85.6	87	25484.6	25979.2	25662.6	25580.2	25528.4	25125	24902.2	23479.6	22388.4	19539.2	14219.1	91.6
1320.28	96.6	92.6	89.2	101.8	88	84.8	87.4	87	88.8	84.2	86.6	84.8	25489.4	25989.4	25643.8	25626	25591.2	25120.5	24974.8	23533.4	22398.2	19671.6	14427.3	92.6
1350.28	96.6	91	90	104	87.8	86.4	87.2	85.2	90.2	86.6	86.6	85.4	25546.8	25989.8	25649.6	25626.8	25591.6	25176.9	24925.6	23604.4	22506.4	19790.2	14683.2	92.2
1380.29	97.6	91.6	90.2	104.4	89.8	86.8	87.6	86.2	88.6	84.4	85.2	85.4	25533	26007.4	25673.4	25710	25582.2	25151.1	25023.8	23623.8	22552	19930	14823.9	94.2
1410.29	96.8	92.4	90.2	102.2	89	85.8	86.2	88	90.8	86	85	84.8	25521.6	25984.8	25722	25705.4	25618.2	25143.9	25035	23683	22609	20089.8	15009.9	93.8
1440.29	98.8	92.4	90.6	102	88.6	87.4	86	87.8	90.4	87.2	86.2	86.6	25524	25990.8	25648.4	25642.4	25596.8	25153.8	25087.2	23714.2	22684.2	20165.2	15213	93.6
1470.32	99	93.8	89.6	104	88.6	88.4	87.8	88.4	89.6	86.6	84	85.8	25512.2	26047.6	25667	25636.2	25618.4	25241.1	25076.8	23704.8	22774	20303.6	15401.1	92.6
1500.33	97.4	93	91.2	102.6	87.8	88	87.2	88.8	88	86	86.8	88	25515.4	25991.4	25738	25682.4	25674.8	25220.4	25111	23784.8	22830.2	20438.2	15594	92.6
1530.33	99.8	92.4	90.6	105.4	87.6	86.8	87.2	86.8	90.6	86.2	85.8	87	25562.2	26034.4	25730.8	25666.2	25583.4	25283.1	25164	23769	22861	20506.6	15721.5	95.4
1560.35	97.6	92	91.8	104.6	89	88.2	87.6	87.2	90.2	87.8	85.2	86.8	25517.8	26052.4	25766	25743.2	25673.2	25291.2	25167.8	23839.6	22890	20566.2	15929.4	95.4
1590.34	99.2	93.2	88.8	104	90.2	88	87	88	89	87.6	89	86.6	25512.8	26075.4	25494.4	25673.2	25636.8	25318.8	25163.8	23863.4	22932.6	20699.6	16040.1	98.4
1620.35	98.8	94	89.8	104.4	89.8	89.4	89.2	89.6	90	86.8	88	85.6	25504.6	26064.6	25752.4	25707.8	25625	25254.6	25229	23860.2	22956.4	20775.2	16227.9	99.6
1650.35	98.4	91.4	91.2	104.2	87.8	87.8	91.2	88.6	89	86.4	88.2	87.2	25505.8	26068	25712.4	25674	25657.2	25308.3	25197.6	23911.6	22989.8	20895	16347	97.4
1680.36	99.4	92.4	90.4	104	89.4	90.4	87.8	89	91	89.8	87.8	88.2	25537.6	26090.8	25783	25726.8	25651.4	25287.9	25227.4	23931.2	23041.8	20951.6	16455.9	98
1710.39	98.2	93.4	91.6	104.4	91.6	90.2	88.4	89.4	90.6	87.8	88.4	87.6	25540.6	26035.6	25748.2	25664.2	25696.2	25341.3	25202.2	23859.4	23080	21051.8	16664.4	98
1740.4	99.2	94	92.8	103.8	89.2	88	85.6	87.4	91.4	86.4	89.2	86.2	25532.6	26058.2	25763.8	25697	25677.2	25344.6	25243	23972.6	23114.8	21171.2	16769.1	97.8
1770.4	98	95	91	105.6	92	88.6	91	89.8	90.6	87.6	89.2	84.8	25529.6	26085.4	25775.6	25764.2	25644	25371	25257.2	23975	23115.6	21160.4	16897.8	100
1800.41	99.2	94.4	92.6	105.8	90.6	88.6	90.4	89.2	92	88	88.8	88.2	25552.4	26115.6	25801.4	25734.6	25670.4	25338	25278.2	24005	23160	21259.8	17035.5	99.4
1830.41	100.8	94.2	93.2	102.6	90	88.6	89.8	89	90.4	87.2	89	88.4	25543.4	26078.6	25786.4	25735.4	25665.4	25325.7	25326.8	23981.2	23248.6	21270	17215.2	100.4
1860.42	99.6	96.2	93	106	91.2	89.8	89.6	88.2	91.6	88.4	89.6	88.4	25476.2	26063.4	25820.4	25780.8	25714.2	25350	25321.2	24008.6	23246.2	21390.4	17314.2	99
1890.44	99.4	94	92.4	105	91.2	89.8	90.2	90.4	93	87.8	88.4	86.8	25528.8	26146	25813.6	25833.8	25742.6	25347.9	25358.6	24051.4	23242.6	21448.6	17437.8	101
1920.45	99.8	95.2	92.4	107	90.4	90.2	89.2	91.8	91.6	88.8	88.8	88.4	25527.8	26102.8	25824.6	25733.4	25691.8	25302.3	25360	24066.6	23302.8	21482	17520	100.4
1950.46	101	95.2	91.6	104.8	90.8	88.4	88.2	88.8	92.2	88.4	89.8	89.6	25539.4	26071	25814.6	25781	25674.4	25365.6	25327.4	24059.6	23315.8	21535.4	17658.3	103.6
1980.47	99.2	94.6	92.2	107.4	91	88.8	91.2	90.8	93.2	90	90.8	88.4	25510.6	26097	25790.4	25776.8	25693.2	25407.9	25383.4	24030.4	23339.6	21636.6	17766.3	102.4
2010.46	100.6	96.2	92	104.8	91.4	92.2	88.6	91.2	93.2	89.4	89.8	89.4	25527.6	26102.6	25764.6	25718.6	25730.4	25385.7	25365.4	24094.4	23343.6	21666	17862.6	102.4
2040.47	101.6	95.2	94.2	106.6	89.4	89.4	89.8	89	92.6	90.8	89.8	90.4	25502.2	26079	25783.2	25756.2	25741.4	25316.7	25393	24093.2	23414.8	21767	17965.2	103.4
2070.49	101.8	95.4	94	107.4	93.2	90.4	91.2	91.2	92	88.6	88.4	91.6	25513.4	26103.2	25813.6	25786.6	25718.2	25404.3	25375.2	24116.4	23422	21833.8	18057	104.4
2100.5	101	95	93.4	107.2	90.4	91.4	89.2	92	92.8	88.8	91	90.8	25474.6	26112.4	25859.2	25805.6	25729.2	25452	25453	24159.2	23476.2	21813.2	18164.1	104.8
2130.51	101.6	96.2	90.8	105.4	91	90.2	91.4	90.2	94.4	89.4	90.4	88.4	25519.4	26081	25825.4	25828.4	25733.2	25427.4	25487.6	24159.4	23477.8	21863.2	18324	107.2
2160.52	101.2	96.6	94	107.8	92.2	89.6	90.8	91.8	93	90	88.8	85.8	25536	26128.2	25829	25821.6	25722	25462.2	25445	24185.8	23533.2	21925.8	18418.5	105.6
2190.52	99.8	97.6	94.8	107.2	91.4	91.6	89	91.8	95.2	89	90.4	88.6	25572.4	26162.2	25888.6	25812.4	25712.8	25385.4	25488.8	24178.2	23523.2	22009.6	18447.9	107
2220.53	100.8	95.4	92.2	106	92	93.8	90.4	91	91.8	89.6	90.4	90.8	25486.2	26135	25854.8	25776.6	25735.8	25428.9	25494.8	24202.4	23508.4	22015.2	18520.8	106.2
2250.54	101.4	95.6	93.2	107	92.6	89.2	90.2	93	93.4	90	91	90.4	25488.8	26096.2	25887.4	25858	25734.8	25413	25424.8	24202.2	23563	22054.6	18603.3	106.4
2280.55	100	94.6	93.2	108.8	92.2	91.6	92.8	91.6	94	91.8	90.8	89	25520.6	26148.6	25833.8	25866.2	25740.8	25451.1	25479.6	24247.8	23555.8	22070	18750	108.4
2310.57	108	96.3	93.9	103.5	90.6	90	90.6	92.1	87.9	89.7	91.8	93.9	25301.4	26117.7	25832.4	25795.2	25802.7	25444.2	25773.9	24128.1	23574.6	22159.5	18819.9	108.3
																							4954.5
