# Supplementary material for: Molecular basis for ubiquitin/Fubi cross-reactivity in USP16 and USP36
Source: Nat Chem Biol. 2023 Jul 13;19(11):1394–405. doi: 10.1038/s41589-023-01388-1 (PMC10611586; doi:10.1038/s41589-023-01388-1)
Supplement: Supplementary file 14 — Numerical source data. [file 41589_2023_1388_MOESM14_ESM.xlsx]

## Sheet: Titlepage
Molecular basis for Ubiquitin/Fubi cross-reactivity in USP16 and USP36
Numerical raw data for Figure 3

## Sheet: Fig. 3a
Fubi-MesNa				Fubi-PA
mass (Da)	abundance (a.u.)			mass (Da)	abundance (a.u.)
1000	0.000110233			1000	0.000942
1203	0			3872	0
1204	0.101194			3879	0.097946
1206	0			3880	0.238272
1421	0			3881	0.235447
1423	0.570124			3882	0.097946
1424	0.00948002			3884	0.044264
1425	0.0131177			3885	0.113015
1426	0			3888	0
1737	0			3894	0
1739	0.998709			3896	0
1740	0.613225			3897	0.413445
1741	0.00992095			3898	0.20531
1742	0.0536834			3899	0.181765
1743	0			3900	0.132792
2895	0			3901	0.318324
2897	0.220466			3902	0.705399
2898	0.369941			3903	0.718584
2899	0.304794			3904	0.625347
2901	0			3905	0.118665
4795	0			3906	0.109247
4796	0.0756197			3908	0
4797	0.194671			7613	0
4798	0.358587			7614	0.228855
4799	0.439608			7615	0.145035
4800	0.463419			7616	0.067809
4801	0.441813			7618	0.084761
4802	0.368508			7619	0.187416
4803	0.238213			7620	0.388958
4804	0.0753992			7621	1.003
4805	0			7622	2.03897
7377	0			7623	3.61082
7378	0			7624	5.92196
7379	0.0898397			7625	8.07866
7380	0.244496			7626	9.09485
7381	0.390445			7627	8.81796
7382	0.508614			7628	7.83191
7383	0.543558			7629	6.61418
7384	0.482709			7630	5.13651
7385	0.361123			7631	3.39044
7386	0.195663			7632	1.64907
7387	0.0392429			7633	0.670553
7388	0.0229284			7634	0.275944
7389	0.0157633			7635	0.161046
7390	0.0209442			7637	0
7391	0.0320777			7672	0
7392	0			7673	0.163871
7620	0			7674	0.313615
7621	0.243614			7675	0.436048
7622	0.88087			7676	0.512333
7623	1.80804			7677	0.575433
7624	2.90717			7678	0.679971
7625	3.95736			7679	0.836308
7626	4.75004			7680	1.13203
7627	5.1654			7681	1.5257
7628	4.97822			7682	1.79316
7629	4.25598			7683	1.82895
7630	3.18892			7684	1.69051
7631	2.0328			7685	1.4334
7632	1.06794			7686	1.06422
7633	0.278228			7687	0.630056
7634	0			7688	0.189299
7635	0			7689	0.119607
7670	0			7691	0
7672	0			7725	0
7673	0.0483922			7726	0.146919
7674	0.112548			7727	0.123374
7675	0.218371			7728	0.087586
7676	0.366304			7729	0.141268
7677	0.537605			7730	0.513275
7678	0.703175			7731	1.28931
7679	0.948112			7732	2.59463
7680	1.35002			7733	6.06982
7681	1.9692			7734	12.5814
7682	2.83905			7735	24.4083
7683	3.68266			7736	42.0697
7684	4.11565			7737	63.1751
7685	3.95648			7738	83.2569
7686	3.39903			7739	97.3366
7687	2.39977			7740	100
7688	1.39974			7741	89.808
7689	0.678262			7742	72.8972
7690	0.214072			7743	53.1074
7691	0.0788165			7744	31.9925
7692	0.0729741			7745	15.2692
7693	0.0620611			7746	3.4752
7694	0.0494945			7747	1.65095
7695	0.0403452			7748	0.325859
7696	0.0367075			7749	0.048031
7697	0.0388019			7750	0.054624
7698	0.0992095			7751	0.060274
7699	0.492961			7752	0.060274
7700	0.832809			7753	0
7701	1.09252			7754	0.19495
7702	1.34054			7755	0.469952
7703	1.34208			7756	0.970984
7704	1.129			7757	1.97493
7705	0.832368			7758	3.52229
7706	0.505748			7759	5.44353
7707	0.105383			7760	7.30733
7708	0			7761	8.26231
7709	0			7762	7.88371
7807	0			7763	6.56709
7809	0.0896193			7764	5.03574
7810	0.292448			7765	3.54772
7811	0.281976			7766	1.9382
7812	0.152121			7767	0.682796
7813	0.0623918			7768	0.229796
7816	0			7769	0.123374
7817	0.148153			7771	0
7818	0.734481			7772	0.113015
7819	3.00638			7773	0.078168
7820	7.9102			7774	0.267468
7821	16.9268			7775	0.383308
7822	30.8253			7776	0.692214
7823	48.72			7777	0.963449
7824	68.3327			7778	1.15369
7825	85.9979			7779	1.59445
7826	97.8295			7780	2.23204
7827	100			7781	2.86021
7828	92.0374			7782	3.4008
7829	75.9381			7783	3.87169
7830	56.258			7784	3.94044
7831	37.2369			7785	3.30379
7832	21.9072			7786	2.26594
7833	11.3511			7787	1.46919
7834	5.00159			7788	1.02843
7835	1.64115			7789	0.85326
7836	0.167333			7790	0.999237
7837	0.0640453			7791	1.12544
7838	0.0388019			7792	1.13203
7839	0.0574313			7793	1.11131
7840	0.108579			7794	0.706341
7841	0.171192			7795	0.480312
7842	0.32199			7796	0.348462
7843	0.541133			7797	0.331509
7844	0.826966			7798	0.235447
7845	1.11137			7799	0.145977
7846	1.44162			7800	0.065925
7847	1.7387			7801	0.09983
7848	1.8798			7803	0
7849	1.75777			7805	0
7850	1.37758			7809	0
7851	0.944585			7810	0
7852	0.504646			7812	0.082877
7853	0.156751			7813	0.056507
7854	0			7815	0
7855	0			7817	0.122432
10000	0.000110233			7818	0.118665
				7819	0.087586
				7820	0.069692
				7821	0.098888
				7822	0.375773
				7823	0.675262
				7824	0.948381
				7825	1.06705
				7826	0.617813
				7827	0.630998
				7828	0.528343
				7829	0.351287
				7830	0.177998
				7831	0.177998
				7832	0.096062
				7833	0
				7834	0
				7839	0
				8532	0
				8533	0
				8534	0.074401
				8535	0.161046
				8536	0.305139
				8537	0.472778
				8538	1.00206
				8539	1.63871
				8540	2.59463
				8541	3.89806
				8542	5.23163
				8543	6.16024
				8544	6.54166
				8545	6.3533
				8546	5.55372
				8547	4.17777
				8548	2.59274
				8549	1.29025
				8550	0.433223
				8551	0.130909
				8552	0
				8553	0
				8559	0.060274
				8560	0.144094
				8561	0.230738
				8562	0.33716
				8563	0.504798
				8564	0.610279
				8565	0.356938
				8566	0.376715
				8567	0.343753
				8568	0.286304
				8569	0.227913
				8570	0.176114
				8571	0.109247
				8573	0
				8578	0
				8582	0
				10000	0.000942

## Sheet: Fig. 3d
Plotted data: Converted into %activity of for each enzyme
			All USPs
Compound Name	Barcode Number	Screening concentration (µM)	USP1/UAF1			USP2			USP4			USP5			USP5 (+Ubiquitin@Kd)			USP5 (+Ubiquitin@Bmax)			USP6			USP7			USP8			USP9x			USP11			USP12/UAF1/WDR20			USP14 (Proteasome-VS@Kd)			Proteasome-VS control			USP15			USP16
			% Control Average	% Control Rep 1	% Control Rep 2	% Control Average	% Control Rep 1	% Control Rep 2	% Control Average	% Control Rep 1	% Control Rep 2	% Control Average	% Control Rep 1	% Control Rep 2	% Control Average	% Control Rep 1	% Control Rep 2	% Control Average	% Control Rep 1	% Control Rep 2	% Control Average	% Control Rep 1	% Control Rep 2	% Control Average	% Control Rep 1	% Control Rep 2	% Control Average	% Control Rep 1	% Control Rep 2	% Control Average	% Control Rep 1	% Control Rep 2	% Control Average	% Control Rep 1	% Control Rep 2	% Control Average	% Control Rep 1	% Control Rep 2	% Control Average	% Control Rep 1	% Control Rep 2	% Control Average	% Control Rep 1	% Control Rep 2	% Control Average	% Control Rep 1	% Control Rep 2	% Control Average	% Control Rep 1
Inhibitor427	FS39766253	4	110.919	111.16	110.679	102.276	103.445	101.106	119.472	118.731	120.212	173.46	174.386	172.533	162.102	159.674	164.53	134.683	132.921	136.444	115.808	116.484	115.132	119.965	117.203	122.726	99.7855	102.423	97.1484	119.293	119.801	118.785	115.535	112.867	118.203	109.564	107.881	111.247	109.488	115.181	103.795				117.676	117.61	117.743	20.0933	20.0802
Key
% Control = ((sample - mean no enzyme)/(mean plus enzyme - mean no enzyme))*100
Guidance on the interpretation of control data: For an explanation of how the data on the ‘Autofluor summary’ sheet has been derived and may be interpreted please refer to Section 14 of the ‘DUBprofiler_v7_Ordering_Procedure_01Feb2021.pdf’ document
Raw data: Fluorescence measurements
	Fubi-PA						control
	Rep 1 % Activity	Rep 2 % Activity	Mean % Activity	Rep 1 Raw data (RFU)	Rep 2 Raw data (RFU)	Mean Raw Data (RFU)	Mean Plus Enzyme Control (RFU)
No enzyme control (buffer + substrate only)	N/A	N/A	N/A	816	802	809	765.25
USP1/UAF1	111.16	110.679	110.919	19917	19834	19875.5	17993.2
USP2	103.445	101.106	102.276	19292	18873	19082.5	18674.8
USP4	118.731	120.212	119.472	33802	34214	34008	28588.5
USP5	174.386	172.533	173.46	15716	15557	15636.5	9334.5
USP5 (+Ubiquitin@Kd)	159.674	164.53	162.102	5849	6006	5927.5	3919.5
USP5 (+Ubiquitin@Bmax)	132.921	136.444	134.683	6912	7077	6994.5	5370
USP6	116.484	115.132	115.808	4995	4945	4970	4385.25
USP7	117.203	122.726	119.965	16248	16978	16613	13974
USP8	102.423	97.1484	99.7855	16086	15293	15689.5	15721.8
USP9x	119.801	118.785	119.293	6293	6246	6269.5	5377.75
USP11	112.867	118.203	115.535	6192	6449	6320.5	5572.25
USP12/UAF1/WDR20	107.881	111.247	109.564	11326	11658	11492	10548.8
USP14 (Proteasome-VS@Kd)	115.181	103.795	109.488	5026	4597	4811.5	4454
USP15	117.61	117.743	117.676	19364	19385	19374.5	16577.8
USP16	20.0802	20.1065	20.0933	3741	3745	3743	15899.5
USP17	105.6	105.834	105.717	7077	7091	7084	6741.75
USP19	112.615	115.857	114.236	9928	10192	10060	8900.5
USP20	115.611	114.841	115.226	24309	24152	24230.5	21128.5
USP21	125.579	126.913	126.246	17624	17804	17714	14174
USP25	122.28	128.8	125.54	13697	14387	14042	11339
USP27x	108.656	104.198	106.427	12825	12327	12576	11858
USP28	102.07	118.062	110.066	6168	7016	6592	6058.25
USP30	99.6842	104.506	102.095	8026	8381	8203.5	8049.25
USP35	109.218	109.622	109.42	9066	9097	9081.5	8358.75
USP36	13.0257	13.1034	13.0645	2935	2948	2941.5	17487
USP45	112.752	111.342	112.047	10115	9998	10056.5	9056.5
USP46/UAF1/WDR20	111.249	116.602	113.925	8064	8419	8241.5	7318
CYLD	113.984	111.506	112.745	14600	14299	14449.5	12901.5
UCHL1	102.838	102.552	102.695	15139	15099	15119	14742
UCHL3	114.211	112.967	113.589	8013	7934	7973.5	7110
UCHL5	96.9023	96.9418	96.922	5659	5661	5660	5815.75
BAP1	98.149	99.3451	98.747	8961	9061	9011	9115.75
OTU1	110.46	101.982	106.221	6328	5895	6111.5	5793.75
OTUB2	104.905	110.142	107.523	10973	11483	11228	10495.2
OTUD1	123.047	121.987	122.517	11256	11165	11210.5	9276.25
OTUD3	103.726	104.071	103.898	8196	8221	8208.5	7926.25
OTUD5 (p177S)	107.21	110.854	109.032	4452	4580	4516	4198.75
OTUD6A	103.351	107.915	105.633	14158	14753	14455.5	13721.2
OTUD6B	117.371	110.35	113.86	10786	10186	10486	9301.5
Cezanne	96.976	94.6842	95.8301	8372	8192	8282	8609.5
VCPIP	101.263	107.29	104.277	4735	4976	4855.5	4684.5
AMSH-LP	122.553	112.839	117.696	8578	7958	8268	7138.5
AMSH-LP (+Zinc)	105.579	118.911	112.245	14529	16277	15403	13797.5
Ataxin3	117.08	92.4015	104.741	9126	7347	8236.5	7894.75
Ataxin3L	101.293	98.9127	100.103	12005	11739	11872	11860.5
JOSD1	121.47	119.224	120.347	7662	7533	7597.5	6429
JOSD2	136.669	119.739	128.204	8831	7822	8326.5	6645.67
[truncated: 97 more columns]

## Sheet: Fig. 3f
USP36 81-461			USP36 81-461~FUBI-PA			USP36 81-461~UB-PA			USP36 81-461~FUBI-PA + CAA			USP36 81-461~UB-PA + CAA
52.2	51.9	52.2	65.1	65.1	65.1	77.1	77.1	77.1	51.6	51.6	52.2	51.9	52.5	52.5

## Sheet: Fig. 3g
USP16			USP16~FUBI-PA			USP16~UB-PA			USP16~FUBI-PA + CAA			USP16~UB-PA + CAA
43.5	43.5	43.5	59.4	59.7	59.4	70.8	70.8	70.8	41.4	41.4	41.4	43.5	43.5	43.5

## Sheet: Fig. 3h
USP2			USP2~FUBI-PA			USP2~UB-PA			USP2~FUBI-PA + CAA			USP2~UB-PA + CAA
51.6	51.6	51.6	51.6	51.6	51.6	72.9	72.9	72.9	51	51	51	51	50.4	51
