# Supplementary material for: Molecular basis for ubiquitin/Fubi cross-reactivity in USP16 and USP36
Source: Nat Chem Biol. 2023 Jul 13;19(11):1394–405. doi: 10.1038/s41589-023-01388-1 (PMC10611586; doi:10.1038/s41589-023-01388-1)
Supplement: Supplementary file 15 — Numerical source data. [file 41589_2023_1388_MOESM15_ESM.xlsx]

## Sheet: Titlepage
Molecular basis for Ubiquitin/Fubi cross-reactivity in USP16 and USP36
Numerical raw data for Extended Data Figure 1

## Sheet: ED_Fig. 1b
GPHA-FubiC57L-MesNa				GPHA-FubiC57L-VS				GPHA-FubiC57L-PA				HA-Ub-MesNa				HA-Ub-Vs				HA-Ub-PA				HA-Fubi C57A-MesNa			HA-FubiC57A-VS				GPHA-FubiWT-MesNa				GPHA-FubiWT-PA				GPHA-FubiC57A-MesNa				GPHA-FubiC57A-PA
Mass (Da)	abundance (a.u.)			Mass (Da)	abundance (a.u.)			Mass (Da)	abundance (a.u.)			Mass (Da)	abundance (a.u.)			Mass (Da)	abundance (a.u.)			Mass (Da)	abundance (a.u.)			Mass (Da)	abundance (a.u.)		Mass (Da)	abundance (a.u.)			Mass (Da)	abundance (a.u.)			Mass (Da)	abundance (a.u.)			Mass (Da)	abundance (a.u.)			Mass (Da)	abundance (a.u.)
3000	0.000899			3000	0.002553			500	0.001262			500	0.000536			500	0.001857			500	0			500	0.0137137		500	0.00143916			500	0.00641643			500	0.000438026			500	0.00305605			500	0.000753472
3086	0			3068	0			2026	0			1536	0			995	0			1987	0			9141	0		1829	0			4119	0			2102	0			3712	0			4563	0
3091	0			3069	0.125105			2028	0.280151			1537	0.071765			1001	0			1988	0.02			9143	0.863961		1832	0.365547			4121	0.506898			2103	0.0941756			3714	0.229204			4573	0.213986
3093	0.15643			3070	0.217019			2029	0.415179			1539	0			1816	0			1989	0.02			9144	0.726824		1833	0.0820321			4122	1.05229			2105	0			3715	0			4574	0.146927
3094	0.071023			3071	0.298721			2030	0.203173			1815	0			1817	0.128138			1991	0			9145	1.06967		1834	0			4123	0.917549			2605	0			7411	0			4576	0
3095	0			3072	0.288508			2031	0.128718			1817	0.14835			1819	0			2122	0			9146	7.36423		2461	0			4124	0.519731			2607	0.185285			7412	0.174195			4989	0
3097	0			3073	0.191488			2032	0.121146			1819	0			4607	0			2123	0.02			9147	32.3642		2463	0.533928			4125	0.205326			2608	0.23303			7413	0.137522			4992	0
3784	0			3074	0			2033	0			4846	0			4608	0.064998			2124	0.05			9148	62.8497		2464	0.270562			4127	0			2609	0.119143			7417	0			8965	0
3785	0.029668			4540	0			2607	0			4848	0.007498			4610	0			2125	0.06			9149	89.7559		2465	0.0662013			5767	0			2611	0			7418	0.0733452			8966	0.094184
3786	0.072821			4542	0.150637			2608	0.143861			4850	0.011247			6588	0			2126	0.03			9150	100		2466	0			5768	0.147578			4997	0			7419	0.216979			8967	0.184601
3787	0.30297			4543	0.142978			2609	0.133766			4852	0			6589	0.235849			2128	0.01			9151	89.797		2947	0			5769	0.641643			5002	0			7420	0.550089			8968	0.296114
3788	0.168117			4548	0.296168			2611	0			6594	0			6590	0.525553			2129	0.01			9152	73.9578		2949	0.105059			5770	0.962464			5004	0.00876052			7421	1.25909			8969	1.14528
3789	0			4549	0.538719			2948	0			6595	0			6591	0.733546			2131	0			9153	69.3774		2951	0			5771	0.814886			5005	0.00876052			7422	2.45401			8970	2.50153
4640	0			4550	0.589782			2950	0.064359			6596	0.240467			6592	0.675977			9854	0			9154	70.5019		5234	0			5772	0.468399			5006	0.121771			7423	3.90257			8971	4.6655
4641	0.080013			4551	0.390635			2951	0.063097			6597	0.531277			6593	0.373273			9855	0			9155	59.0922		5236	0.158308			5773	0.404235			5007	0.589145			7424	5.39087			8972	7.25819
4642	0.15643			4552	0.140424			2952	0.117361			6598	0.738003			6594	0.187565			9856	0.05			9156	37.3012		5237	0.345398			5774	0.333654			5008	0.533954			7425	5.32364			8973	9.5171
4643	0.115974			4556	0.148084			2953	0.272579			6599	0.828513			6595	0			9857	0.23			9157	23.1761		5238	0.509462			5776	0			5009	0.149805			7426	4.1929			8974	10.9442
4650	0			4557	0.280849			2954	0.147647			6600	0.802271			9860	0			9858	0.6			9158	12.2326		5239	0.369864			9062	0			5010	0.00876052			7427	2.91241			8975	11.3503
9010	0			4558	0.331912			2956	0.145123			6601	0.661418			9861	0			9859	1.16			9159	9.22929		5240	0			9063	0.994546			5011	0.00919854			7428	1.63193			8976	10.9133
9011	0.056638			4560	0			2958	0			6602	0.453085			9862	0.168994			9860	1.83			9160	0.932529		7258	0			9064	6.86558			5012	0.00876052			7429	0.883198			8977	9.59471
9012	0.375791			4622	0			3075	0			6603	0.214225			9863	0.631407			9861	2.54			9161	0		7260	0.0518097			9065	19.5893			5013	0			7430	0.427847			8978	7.59951
9013	0.868455			4623	0.119999			3077	0.064359			6604	0.102292			9864	1.36124			9862	3.23			20000	0.0137137		7261	0.0604447			9066	38.5756			6160	0			7431	0.14669			8979	5.33609
9014	1.63262			4624	0.117446			3078	0.291508			6605	0			9865	2.6222			9863	3.77						7262	0.0791538			9067	61.957			6161	0.0319759			7440	0.110018			8980	3.27534
9015	2.67819			4626	0.250211			3079	0.548944			6606	0			9866	3.91472			9864	4						7263	0.0618839			9068	83.8434			6162	0.0284717			7441	0			8981	1.76915
9016	3.92153			4627	0.239998			3080	0.088336			8773	0			9867	4.62413			9865	3.84						7265	0.0446139			9069	97.6388			6163	0.0227773			8973	0			8982	0.7271
9017	5.10734			4628	0.102127			3081	0			8774	0.088903			9868	4.4867			9866	3.38						7266	0.0921062			9070	100			6164	0.0183971			8974	0.186419			8983	0.30817
9018	5.96501			4629	0.122552			3690	0			8775	0.165488			9869	3.74016			9867	2.71						7268	0			9071	91.8576			6166	0.0192731			8975	0.669274			8984	0.193642
9019	6.3372			4630	0.125105			3691	0.066883			8776	0.202978			9870	3.13475			9868	1.93						8203	0			9072	76.4966			6167	0.0236534			8976	1.72361			8985	0.204191
9020	6.05761			4631	0.10468			3694	0.262484			8777	0.211547			9871	2.56091			9869	1.15						8204	0.0518097			9073	59.6728			6168	0.0280337			8977	2.96131			8986	0.0971978
9021	5.1469			4632	0			3695	0.394988			8778	0.194944			9872	1.75123			9870	0.52						8205	0.0791538			9074	42.7655			6169	0.0315379			8978	4.43433			8987	0
9022	3.84692			9011	0			3696	0.25365			8779	0.151028			9873	0.813401			9871	0.14						8206	0.035979			9075	27.488			6170	0.0328519			8979	5.7087			9017	0
9023	2.4795			9012	0.109786			3697	0.159005			8780	0.040167			9874	0.302704			9872	0.02						8207	0			9076	15.3032			6171	0.0324139			8980	6.31685			9018	0.067059
9024	1.28111			9013	0.181275			3699	0			8781	0			9875	0.063141			9873	0						8838	0			9077	7.4238			6172	0.0319759			8981	6.04486			9019	0.0685659
9025	0.476482			9014	0.247657			4615	0			9217	0			9876	0.055712			9888	0						8839	0.0374181			9078	3.32371			6173	0.0713982			8982	5.12194			9020	0.0519895
9026	0.084508			9015	0.308934			4616	0.069407			9218	0.031598			9877	0			9889	0						8840	0			9079	1.82226			6174	0.10425			8983	4.01565			9024	0
9027	0			9016	0.891056			4621	0.108527			9219	0.060518			9882	0.070569			9890	0.11						8841	0.103619			9080	1.49503			6175	0.132284			8984	3.07133			9025	0.0482222
9088	0			9017	1.62892			4622	0.204434			9220	0.11943			9883	0.148566			9891	0.75						8842	0.141038			9081	1.57202			6176	0.364			8985	2.28592			9026	0.129597
9089	0.097094			9018	2.74466			4627	0.055525			9221	0.208333			9884	0.198707			9892	2.53						8843	0.0949845			9082	2.06609			6177	0.642584			8986	1.74195			9027	0.244125
9090	0.197785			9019	3.78635			4629	0			9222	0.320801			9885	0.191279			9893	5.66						8844	0.152551			9083	2.74623			6178	0.983806			8987	1.41189			9028	0.473934
9091	0.398267			9020	4.42975			5012	0			9223	0.442909			9886	0.139281			9894	11.35						8845	0.282075			9084	2.79756			6179	1.32853			8988	1.06962			9029	0.992322
9092	0.558293			9021	4.29954			5014	0.282675			9224	0.493787			9888	0			9895	20.24						8846	0.577103			9085	4.60058			6180	1.57339			8989	1.1888			9030	1.63353
9093	0.676064			9022	3.57954			5015	0.278889			9225	0.444516			9973	0			9896	32.49						8847	0.864935			9086	10.4588			6181	1.56288			8990	1.12768			9031	2.21671
9094	0.708429			9023	2.48934			5016	0.065621			9226	0.349186			9974	0.116996			9897	47.59						8848	1.05203			9087	15.0273			6182	1.30488			8991	0.840413			9032	2.42166
9095	0.63381			9024	1.41701			5017	0			9227	0.221722			9975	0.176423			9898	64.16						8849	1.21609			9088	18.428			6183	0.858969			8992	0.443127			9033	2.18205
9096	0.295778			9025	0.554038			9011	0			9228	0.058376			9976	0.438271			9899	80.03						8850	1.10096			9089	19.9872			6184	0.394661			8993	0.207811			9034	1.60414
9097	0.192391			9026	0.46723			9012	0.335676			9229	0			9977	1.22382			9900	92.9						8851	0.708066			9090	18.7809			6185	0.0367942			8995	0			9035	0.968965
9098	0.061133			9027	0.502974			9013	1.60645			9230	0			9978	3.30003			9901	99.87						8852	0.417356			9091	15.7716			6186	0			9039	0			9036	0.489757
9099	0			9028	0.280849			9014	3.52712			9691	0			9979	7.90744			9902	100						8853	0.319493			9092	12.2554			6188	0.0188351			9040	0.165027			9037	0.158229
9108	0			9029	0.270636			9015	6.05353			9692	0.025707			9980	15.4435			9903	92.91						8854	0.202921			9093	8.93808			6189	0.0197112			9041	0.152802			9038	0.0489757
9199	0			9031	0			9016	8.76166			9693	0.134961			9981	27.3938			9904	80.56						8855	0.198604			9094	5.91594			6191	0.0306618			9042	0.198643			9039	0
9201	0.071023			9078	0			9017	10.9271			9694	0.440767			9982	44.6386			9905	65.08						8856	0.130964			9095	3.50979			6192	0			9043	0.207811			9045	0
9202	0.053042			9079	0.107233			9018	12.6749			9695	0.765317			9983	64.5892			9906	48.98						8858	0			9096	2.05326			8756	0			9044	0.183363			9046	0.0693194
9203	0.041355			9080	0.081701			9019	13.6668			9696	1.12575			9984	83.5259			9907	34.08						8948	0			9097	0.821303			8757	0.0179591			9045	0.140578			9047	0.275017
9206	0			9083	0			9020	13.6012			9697	1.48618			9985	97.1327			9908	21.77						8949	0.0647622			9098	0.17966			8758	0.0543152			9046	0.11613			9048	0.571131
9207	0.050345			9084	0.137871			9021	12.1146			9698	1.6988			9986	100			9909	12.52						8950	0.202921			9099	0			8759	0.0784066			9047	0.140578			9049	0.748197
9208	0.068326			9085	0.262976			9022	9.44058			9699	1.66345			9987	91.3293			9910	6.34						8951	0.224509			9105	0.147578			8760	0.0941756			9048	0.24754			9050	1.05335
9209	0.760572			9086	0.357444			9023	6.24535			9700	1.35551			9988	76.079			9911	2.67						8952	0.13672			9106	0.141161			8761	0.228211			9049	0.443127			9051	1.07445
9210	2.29161			9087	0.393188			9024	3.37695			9701	0.875643			9989	57.9669			9912	0.88						8953	0.110815			9108	0			8762	0.309246			9050	0.987103			9052	1.01191
9211	5.49932			9088	0.36255			9025	1.23165			9702	0.490039			9990	40.3655			9913	0.37						8954	0.126646			9203	0			8763	0.338156			9051	1.78473			9053	0.807722
9212	11.2989			9089	0.301274			9026	0.234721			9703	0.2485			9991	25.4754			9914	0.24						8955	0.133842			9204	0			8764	0.181343			9052	2.89713			9054	0.450576
9213	20.8276			9090	0.622973			9027	0			9704	0.040703			9992	14.4091			9915	0.51						8956	0.135281			9205	0.372153			8765	0.067894			9053	4.08594			9055	0.221521
9214	34.1026			9091	1.49616			9070	0			9705	0			9993	7.07733			9916	0.67						8957	0.0834713			9206	2.05967			8766	0.0367942			9054	5.51617			9056	0
9215	50.3362			9092	2.68338			9072	0.180458			9860	0			9994	2.65377			9917	1.35						8958	0			9207	7.02599			8768	0			9055	7.09003			9067	0
9216	68.0083			9093	4.05443			9073	0.277627			9861	0			9995	1.44852			9918	1.36						8990	0			9208	15.3738			8998	0			9056	8.33079			9068	0.0452083
9217	84.3085			9094	5.12166			9074	0.339462			9862	0.11943			9996	1.7308			9919	2.28						9003	0			9209	28.1489			8999	0.0608856			9057	8.4408			9069	0.052743
9218	95.8861			9095	5.71399			9075	0.379844			9863	0.393638			9997	3.53588			9920	2.65						9004	0			9210	42.881			9000	0.557169			9058	7.12365			9070	0.0565104
9219	100			9096	5.75995			9076	0.437894			9864	0.783526			9998	6.64649			9921	2.88						9005	0.305102			9211	55.8678			9001	1.60756			9059	5.12194			9071	0.0580173
9220	95.3826			9097	5.32846			9077	0.511086			9865	1.40424			9999	8.19715			9922	2.8						9006	0.620278			9212	63.1761			9002	3.39032			9060	3.18135			9072	0.0572638
9221	83.0795			9098	4.59826			9078	0.545159			9866	2.13314			10000	11.2428			9923	2.94						9007	0.708066			9213	62.881			9003	5.83275			9061	1.5158			9073	0.052743
9222	65.483			9099	3.59231			9079	0.483323			9867	2.78171			10001	15.9876			9924	2.74						9008	0.605886			9214	56.0667			9004	8.41316			9062	0.916814			9074	0.0482222
9223	45.8375			9100	2.33104			9080	0.306652			9868	3.19944			10002	16.1139			9925	2.36						9009	0.577103			9215	45.0433			9005	10.704			9063	0.174195			9075	0.0429479
9224	28.089			9101	0.88595			9082	0			9869	3.34244			10003	14.7359			9926	1.85						9010	0.601569			9216	31.7292			9006	12.4614			9064	0			9076	0.0376736
9225	15.2168			9102	0.319146			9109	0			9870	2.97611			10004	12.7916			9927	1.35						9011	0.75268			9217	19.6214			9007	13.4689			9070	0.0794572			9077	0.282552
9226	7.36838			9106	0.10468			9111	0			9871	2.24561			10005	10.4554			9928	0.87						9012	0.601569			9218	10.4524			9008	13.4014			9071	0.125298			9078	1.21912
9227	3.08544			9107	0.536166			9112	0.193077			9872	1.42459			10006	8.26957			9929	0.51						9013	0.430309			9219	4.8059			9009	11.9936			9072	0.256708			9079	2.85114
9228	1.1966			9108	1.0085			9113	0.17541			9873	0.676414			10007	5.59724			9930	0.26						9014	0.197165			9220	2.39974			9010	9.50385			9074	0			9080	6.076
9229	0.353316			9109	0.985524			9114	0.141337			9874	0.130141			10008	3.3446			9931	0.09						9015	0.10218			9221	0.885467			9011	6.56513			9162	0			9081	11.7398
9230	0.210371			9110	2.51487			9115	0.098431			9875	0			10009	2.16164			9932	0.04						9016	0.0805929			9222	0.384986			9012	3.82922			9163	0			9082	20.792
9231	0.258918			9111	3.06636			9118	0.071931			9876	0			10010	1.39095			9933	0.04						9017	0.0690797			9223	0			9013	1.88526			9164	0.311717			9083	34.078
9232	0.462996			9112	3.27572			9119	0.082026			9973	0			10011	1.05111			9934	0.05						9018	0.0518097			9225	0.102663			9014	0.642146			9165	0.354502			9084	51.4222
9233	0.655387			9113	3.28338			9120	0.089598			9974	0.030527			10012	0.679691			9935	0.05						9020	0.0820321			9227	0.121912			9015	0.216385			9166	0.345333			9085	70.6523
9234	0.835191			9114	2.7421			9121	0.304128			9975	0.046594			10013	0.356559			9936	0.09						9021	0.230266			9229	0			9016	0.067894			9167	0.284212			9086	87.9181
9235	0.975439			9115	1.95062			9122	0.692806			9976	0.054092			10014	0.224707			9937	0.24						9022	0.60013			20000	0.00641643			9018	0			9168	0.186419			9087	98.4893
9236	1.13546			9116	0.911482			9123	2.35226			9977	0.085154			10015	0.17828			9938	0.25						9023	1.44492							9019	0.034604			9169	0.0977935			9088	100
9237	1.36112			9117	0.178722			9124	5.93491			9978	0.054092			10016	0.161566			9939	0.49						9024	2.71713							9020	0.0459927			9171	0.256708			9089	91.693
9238	1.66589			9118	0			9125	12.6068			9979	0.055163			10018	0			9940	0.6						9025	4.25703							9022	0			9172	1.04211			9090	76.335
9239	1.84749			9129	0			9126	23.3219			9980	0.04338			10020	0.090997			9941	0.62						9026	5.5422							9056	0			9173	3.58169			9091	56.8668
9240	1.82951			9145	0			9127	38.4816			9981	0.163346			10021	0.07614			9942	0.7						9027	6.53666							9057	0.117829			9174	8.92977			9092	37.4882
9241	1.68657			9146	0.224679			9128	57.1483			9982	0.35829			10023	0.122567			9943	0.67						9028	7.1627							9058	0.221641			9175	18.7702			9093	21.6924
9242	1.42225			9147	0.99063			9129	76.5784			9983	0.680163			10024	0.237706			9944	0.59						9029	6.15816							9059	0.413934			9176	34.023			9094	11.1536
9243	1.00601			9148	1.71828			9130	92.1646			9984	1.53867			10025	0.258134			9945	0.47						9030	4.08433							9060	0.886564			9177	53.71			9095	4.88099
9244	0.731804			9149	2.48168			9131	100			9985	3.51757			10026	0.150423			9946	0.37						9031	2.16018							9061	1.41088			9178	74.4728			9096	1.5853
9245	0.501654			9150	3.16338			9132	98.7532			9986	7.95201			10027	0			9947	0.27						9032	1.09232							9062	1.98163			9179	91.3147			9097	0.730114
9246	0.15643			9151	3.60763			9133	88.5794			9987	16.2055			10039	0			9948	0.16						9033	0.554076							9063	2.31365			9180	100			9098	0.486743
9247	0			9152	3.71741			9134	71.9988			9988	29.3777			10089	0			9949	0.11						9034	0.269123							9064	2.36227			9181	98.8784			9099	0.480715
9248	0			9153	3.46465			9135	52.6772			9989	46.8836			10091	0.079854			9950	0.07						9035	0.253292							9065	2.18093			9182	89.8661			9100	0.79642
9252	0.034163			9154	2.92593			9136	34.297			9990	66.3196			10092	0.246992			9951	0.05						9036	0.155429							9066	1.80204			9183	74.2864			9101	1.0089
9253	0			9155	2.22381			9137	19.6219			9991	84.2363			10093	0.248849			9952	0.05						9037	0.10218							9067	1.39774			9184	55.5376			9102	1.77443
9293	0			9156	1.66977			9138	9.51125			9992	96.438			10094	0.258134			9953	0.05						9038	0.17126							9068	0.954896			9185	37.3113			9103	3.80729
9297	0			9157	1.16169			9139	3.75932			9993	100			10095	0.324989			9954	0.03						9039	0.231705							9069	0.460365			9186	22.5781			9104	4.50425
9298	0.041355			9158	0.594889			9140	1.19758			9994	94.2186			10096	0.506983			9955	0.02						9040	0.369864							9070	0.10863			9187	12.4106			9105	5.78289
9299	0.088104			9159	0.20936			9141	0.498467			9995	82.1123			10097	0.863542			9957	0						9041	0.519537							9071	0			9188	6.30463			9106	6.30957
9300	0.371296			9160	0			9142	0.694068			9996	59.0986			10098	1.55623			9959	0.02						9042	0.764194							9099	0			9189	2.5029			9107	6.7609
9301	0.79923			9163	0.186381			9143	1.56228			9997	43.675			10099	2.15421			9960	0.03						9043	1.029							9100	0.0310998			9190	1.17658			9108	7.11127
9302	1.18131			9164	0.525953			9144	1.85758			9998	30.3706			10100	2.55905			9961	0.03						9044	1.09088							9101	0.0254055			9191	0.553145			9109	7.51437
9303	1.56879			9165	0.916588			9145	3.50062			9999	19.6176			10101	2.59248			9962	0						9045	0.967115							9102	0.0810348			9192	0.320885			9110	5.38883
9304	1.88165			9166	1.5702			9146	4.78023			10000	11.3625			10102	2.52191			10605	0						9046	0.630352							9103	0.084977			9194	0			9111	6.28245
9305	2.00122			9167	2.75742			9147	8.49665			10001	5.7139			10103	2.27678			10607	0.02						9047	0.303663							9104	0.127904			9196	0			9112	5.13642
9306	1.9275			9168	3.3804			9148	10.7265			10002	2.41859			10104	1.85151			10608	0.03						9048	0.159747							9105	0.126151			9198	0.311717			9113	4.58714
9307	1.61464			9169	3.59231			9149	13.5999			10003	0.889032			10105	0.895112			10609	0.04						9050	0							9106	0.115201			9199	0.647882			9114	4.69714
9308	1.17412			9170	3.44933			9150	15.874			10004	0.287061			10106	0.430842			10610	0.05						9052	0.0244657							9107	0.137978			9200	0.999328			9115	5.46568
9309	0.632012			9171	2.5736			9151	17.1788			10005	0.236183			10107	0.107711			10611	0.05						9053	0							9108	0.219013			9201	1.35689			9116	6.6524
9310	0.322749			9172	1.53445			9152	16.8482			10006	0.416667			10108	0.139281			10612	0.05						9129	0							9109	0.456423			9202	1.67166			9117	8.08324
9311	0.173511			9173	0.875737			9153	14.3356			10007	0.43916			10109	0.174565			10613	0.05						9130	0							9110	1.0552			9203	1.85197			9118	9.94959
9312	0.075518			9174	0.602548			9154	11.148			10008	0.269387			10110	0.168994			10614	0.05						9131	0.339642							9111	2.76044			9204	1.81529			9119	11.9259
9313	0			9175	0.319146			9155	7.56534			10009	0.289739			10111	0.100282			10615	0.04						9132	0.438944							9112	6.08024			9205	1.51274			9120	13.405
9317	0.050345			9176	0.191488			9156	4.70578			10010	0.194409			10112	0.081711			10616	0.03						9133	0.438944							9113	12.0032			9206	1.00544			9121	14.1607
9318	0.065629			9177	0			9157	2.94411			10011	0.306877			10113	0.157852			10617	0.03						9134	0.506584							9114	21.5596			9207	0.553145			9122	14.0583
9320	0			9195	0			9158	1.88786			10012	0.373822			10114	0.22285			10618	0.02						9135	1.10815							9115	35.6365			9208	0.372838			9123	12.9477
9321	0			9196	0			9159	1.13953			10013	0.525921			10115	0			10619	0.02						9136	2.78909							9116	53.4396			9209	0.253652			9124	11.2305
9322	0.141146			9197	0.395741			9160	0.859382			10014	0.559126			10116	0.12071			10620	0						9137	7.38001							9117	72.3444			9210	0.0977935			9125	9.6467
9323	0.382084			9198	0.337018			9161	0.906074			10015	0.454692			10117	0.102139			20000	0						9138	17.4527							9118	88.5233			9211	0.24754			9126	8.24675
9324	0.715621			9199	0.145531			9162	1.62412			10016	0.332048			10118	0.492126										9139	32.8575							9119	98.4801			9212	0.229204			9127	6.9568
9325	0.90082			9200	0.112339			9163	3.03749			10017	0.235647			10119	1.12539										9140	52.6545							9120	100			9213	0.250596			9128	6.2508
9326	0.943973			9201	0.102127			9164	5.16891			10018	0.23886			10120	1.29067										9141	73.9066							9121	92.1444			9214	0.220035			9129	6.16792
9327	0.856768			9202	0.252764			9165	4.97583			10019	0.183162			10121	1.34267										9142	91.4787							9122	76.6532			9215	0.296437			9130	5.96373
9328	0.676963			9203	0.321699			9166	10.1536			10020	0.172451			10122	1.28696										9143	100							9123	57.4734			9216	0.598985			9131	4.93147
9329	0.609537			9204	0.855312			9167	11.7171			10021	0.108183			10123	1.14582										9144	97.9938							9124	39.2717			9217	1.29882			9132	4.58487
9330	0.554696			9205	2.48679			9168	12.2926			10022	0			10124	1.28881										9145	86.5654							9125	24.7831			9218	2.51818			9133	3.90524
9331	0.457602			9206	5.90293			9169	12.3834			10023	0			10125	1.67694										9146	69.5546							9126	14.3944			9219	4.52295			9134	3.19999
9332	0.320052			9207	11.8901			9170	12.2345			80000	0.000536			10126	1.95365										9147	50.1921							9127	7.57215			9220	6.32908			9135	2.06301
9333	0.109681			9208	21.9904			9171	11.047							10127	1.78465										9148	32.1508							9128	3.34477			9221	7.30701			9136	1.27487
9334	0			9209	36.6712			9172	8.94211							10128	1.34638										9149	19.5927							9129	1.65223			9222	6.54605			9137	1.36152
9335	0			9210	55.174			9173	6.99873							10129	0.895112										9150	11.1434							9130	1.25538			9223	6.12432			9138	1.11288
9341	0			9211	74.8743			9174	5.68126							10130	0.599837										9151	5.32777							9131	1.28079			9224	4.94469			9139	0.995336
9364	0			9212	91.3473			9175	4.84712							10131	0.62955										9152	1.99468							9132	1.94484			9225	3.82923			9140	1.02849
9365	0.062033			9213	100			9176	4.28681							10132	0.544124										9153	0.998777							9133	3.04078			9226	3.43805			9141	1.15884
9366	0.07372			9214	99.2187			9177	3.72525							10133	0.434557										9154	0.703749							9134	4.31105			9227	2.97965			9142	1.19501
9367	0.062932			9215	88.2529			9178	2.57057							10134	0.284133										9155	0.715262							9135	4.3934			9228	2.3226			9143	1.19425
9368	0.052143			9216	69.2522			9179	1.85253							10135	0.137424										9156	0.739728							9136	6.21033			9229	1.72667			9144	1.09705
9369	0.063831			9217	47.3562			9180	0.97548							10136	0.109568										9157	1.3672							9137	6.24406			9230	1.14907			9145	0.972732
9370	0.097993			9218	28.4525			9181	0.532539							10138	0										9158	2.30697							9138	6.94621			9231	0.602041			9146	0.608052
9371	0.135752			9219	14.696			9182	0.148909							80000	0.001857										9159	2.43794							9139	7.1004			9232	0.198643			9147	0.479961
9372	0.157329			9220	6.30122			9183	0.161528																		9160	3.97064							9140	6.81262			9233	0			9148	0.404614
9373	0.148339			9221	2.31828			9184	0.164052																		9161	4.25416							9141	6.19325			20000	0.00305605			9149	0.5101
9374	0.111479			9222	0.834887			9185	0.155219																		9162	4.21962							9142	5.36757							9150	0.742923
9375	0.065629			9223	0.988077			9186	0.133766																		9163	4.10304							9143	4.40391							9151	1.15658
9381	0.06473			9224	1.93786			9187	0.102217																		9164	3.68425							9144	3.35484							9152	1.22665
9382	0.113277			9225	3.95997			9188	0																		9165	2.94308							9145	2.42272							9153	1.64181
9383	0.126762			9226	6.62548			9189	0.228411																		9166	2.16594							9146	1.42709							9154	1.34419
9384	0.099791			9227	9.47992			9190	0.301604																		9167	1.56293							9147	1.039							9155	0.860465
9386	0			9228	7.45526			9191	0.712997																		9168	0.813125							9148	0.591773							9156	0.558322
20000	0.000899			9229	13.9148			9192	1.19632																		9169	0.362668							9149	0.492779							9157	0.247139
				9230	15.0867			9193	1.68091																		9170	0.185652							9150	0.921607							9158	0.210972
				9231	15.3292			9194	2.1453																		9171	0.0503706							9151	1.50506							9159	0.148434
				9232	14.2697			9195	2.53776																		9172	0							9152	2.8971							9160	0.0474687
				9233	11.8748			9196	2.90499																		9173	0.139598							9153	4.36055							9161	0.0595243
				9234	9.47226			9197	3.00847																		9174	0.166943							9154	5.86911							9162	0.0889097
				9235	7.49611			9198	2.8217																		9175	0.113694							9155	7.32686							9163	0
				9236	5.71655			9199	2.45069																		9176	0							9156	8.75526							9164	0
				9237	4.31486			9200	1.85127																		9952	0							9157	9.7176							9168	0
				9238	2.96168			9201	1.11808																		9953	0.0805929							9158	9.62956							20000	0.000753472
				9239	1.72594			9202	0.4808																		9954	0.130964							9159	8.34308
				9240	0.839993			9203	0																		9955	0.099302							9160	6.44511
				9241	0.684249			9204	0.094646																		9957	0							9161	4.67023
				9242	0.684249			9205	0.113575																		10043	0							9162	3.29133
				9243	0.303827			9206	0.117361																		10044	0.063323							9163	2.08457
				9244	0.37021			9207	0.224626																		10045	0.0733971							9164	1.25451
				9245	0.211913			9208	0.374797																		10046	0.0546881							9165	0.723619
				9246	0.252764			9209	0.431584																		10049	0							9166	0.190979
				9247	0.278296			9210	0.672615																		10050	0.0575664							9167	0
				9248	0.273189			9211	0.810166																		10051	0.198604							9168	0
				9249	0.234892			9212	0.966647																		10052	0.220191							9172	0.0455547
				9250	0.196594			9213	0.771046																		10053	0.184212							9173	0.0538772
				9251	0.566804			9214	1.28339																		10054	0.129524							9174	0.129218
				9252	0.809355			9215	1.47773																		10055	0							9175	0.121333
				9253	1.02382			9216	1.78691																		10058	0.0489314							9176	0.129218
				9254	1.15148			9217	2.00144																		10059	0.0662013							9177	0.203682
				9255	1.18978			9218	2.03046																		10060	0.0805929							9178	0.19755
				9256	1.28424			9219	1.82855																		10061	0.071958							9179	0.257121
				9257	1.02127			9220	1.3099																		10063	0							9180	0.350859
				9258	0.760845			9221	0.609518																		20000	0.00143916							9181	0.393785
				9259	0.354891			9222	0.254912																										9182	0.345602
				9260	0.372763			9223	0.157743																										9183	0.280337
				9261	0.303827			9224	0																										9184	0.194045
				9262	0.250211			9225	0																										9185	0.0915474
				9263	0.204254			9229	0																										9186	0
				9264	0.242551			9232	0																										20000	0.000438026
				9265	0.25787			20000	0.001262
				9266	0.239998
				9267	0.2017
				9268	0.15319
				9270	0
				9272	0
				9332	0
				9334	0.107233
				9335	0.280849
				9336	0.255317
				9337	0.137871
				9338	0.132765
				9339	0.413614
				9340	0.83744
				9341	1.78211
				9342	3.52082
				9343	5.88761
				9344	9.05099
				9345	13.3378
				9346	18.3956
				9347	22.5011
				9348	24.3368
				9349	23.2338
				9350	19.9939
				9351	15.7224
				9352	11.3514
				9353	7.60845
				9354	4.64166
				9355	2.48423
				9356	1.41701
				9357	1.03403
				9358	0.758291
				9359	0.66893
				9360	0.691909
				9361	1.14382
				9362	0.891056
				9363	1.62637
				9364	2.54551
				9365	2.62721
				9366	2.32338
				9367	1.77701
				9368	1.27914
				9369	0.888503
				9370	0.615314
				9371	0.610208
				9372	0.462124
				9373	0.416167
				9374	0.252764
				9375	0.094467
				9376	0
				20000	0.002553
