# Supplementary material for: Molecular basis for ubiquitin/Fubi cross-reactivity in USP16 and USP36
Source: Nat Chem Biol. 2023 Jul 13;19(11):1394–405. doi: 10.1038/s41589-023-01388-1 (PMC10611586; doi:10.1038/s41589-023-01388-1)
Supplement: Supplementary file 16 — Numerical source data. [file 41589_2023_1388_MOESM16_ESM.xlsx]

## Sheet: Titlepage
Molecular basis for Ubiquitin/Fubi cross-reactivity in USP16 and USP36
Numerical raw data for Extended Data Figure 3

## Sheet: ED_Fig. 3c+d
time (s)	F 80 nM	F 40 nM	F 20 nM	F 10 nM	F 5 nM	F 2.5 nM	F 1.25 nM	F 0.6 nM	F 0.3 nM	F 0.15 nM	F 0.07 nM	F 0 nM	U 80 nM	U 40 nM	U 20 nM	U 10 nM	U 5 nM	U 2.5 nM	U 1.25 nM	U 0.6 nM	U 0.3 nM	U 0.15 nM	U 0.07 nM	U 0 nM
0	155.66	163.973	175.44	164.26	151.36	150.787	148.493	159.673	163.4	173.433	215.86	162.827	13725.3	9480.35	6410.44	3956.57	2181.25	1258.18	741.607	472.14	353.747	285.233	1072.42	165.12		USP2
29.905	156.52	163.687	177.733	167.987	156.52	159.96	150.5	160.533	163.4	174.58	216.72	163.687	18917.4	14893.2	10758.3	6830.41	3933.35	2222.53	1224.93	741.033	493.64	363.78	1047.91	167.7
59.909	157.953	166.553	177.733	169.42	158.527	155.947	153.653	163.973	162.827	177.447	218.727	165.12	21153.7	18298.8	14043.5	9511.03	5560.47	3167.09	1756.41	991.867	633.533	433.727	1083.6	170.567		conc (nM)	Ub-RhoG		Fubi-RhoG
89.937	159.673	167.7	176.3	174.007	158.24	159.96	155.947	164.547	165.693	176.873	217.293	167.127	22144.4	20270.8	16603.4	11795.8	7095.29	4138.61	2232.85	1270.51	767.12	500.233	1128.75	172.287			kobs (s-1)	error (s-1)	kobs (s-1)	error (s-1)
119.934	155.373	165.407	181.747	170.853	162.253	161.967	157.093	163.973	161.967	181.173	213.853	167.7	22743.6	21554.5	18481.1	13733.6	8600.29	5041.61	2756.87	1527.93	920.487	571.9	1165.3	168.847		80			2.40852e-07	1.45263e-08
149.949	161.967	162.827	180.6	173.147	162.253	155.087	152.507	163.113	163.4	178.88	216.147	168.273	23080.1	22198.6	19850.8	15352.1	9935.01	5895.87	3259.4	1815.75	1055.22	657.04	1209.59	174.293		40			2.49993e-07	1.48382e-08
179.971	160.82	165.693	181.747	171.713	159.1	153.94	153.94	168.847	165.12	179.74	213.567	164.833	23342.4	22605.4	20981.4	16793.8	11215.5	6808.62	3770.81	2096.68	1208.87	724.407	1249.15	173.147		20			2.37382e-07	1.38672e-08
209.971	158.813	165.12	184.327	177.447	157.667	157.093	155.947	163.4	165.407	179.167	215	167.127	23501.8	22946.5	21671.1	17912.7	12312	7582.91	4240.37	2355.83	1342.75	801.807	1283.12	170.28		10			2.01335e-07	1.50818e-08
239.98	159.96	166.267	181.173	174.007	160.533	161.393	152.507	162.827	166.267	179.167	215.86	165.98	23731.1	23239.8	22204.1	18973	13396.8	8357.48	4750.64	2637.33	1492.39	875.193	1323.54	168.56		5	0.002509	2.53e-05	2.08416e-07	1.49504e-08
269.983	159.673	169.993	181.173	167.987	157.953	159.96	157.667	161.393	163.4	178.88	216.72	165.693	23808.5	23379.4	22665.9	19728.7	14365.7	9164.73	5220.2	2913.11	1640.59	953.74	1371.27	167.413		2.5	0.001406	8.41e-06	1.95323e-07	1.44594e-08
300.001	158.24	168.847	182.32	172	158.527	161.967	156.807	161.393	167.7	178.02	213.28	160.247	23953.3	23660.3	23074.7	20507	15252.1	9833.81	5669.98	3172.25	1797.97	1036.59	1397.93	171.713		1.25	0.000753	1.73e-06	2.32707e-07	1.51801e-08
330.033	160.247	169.42	179.453	163.4	159.673	156.52	157.093	162.827	163.113	179.167	213.853	169.42	24096.9	23838.9	23293.7	21139.7	16005.5	10572.3	6135.24	3431.4	1934.43	1112.84	1449.1	163.687		0.625	0.000402	4.43e-07	2.02505e-07	1.46518e-08
360.02	159.1	165.407	184.613	170.567	157.953	156.233	150.213	162.54	163.973	179.453	216.147	166.553	24251.1	23965	23572.6	21665.4	16781.5	11227	6598.78	3706.31	2077.19	1193.11	1479.2	169.133		0.3125	0.000215	3.68e-07	2.26534e-07	1.24178e-08
390.033	159.96	167.127	182.033	169.133	158.527	159.96	152.507	162.54	167.413	175.727	215.287	168.56	24242.5	24068.2	23698.7	22058.4	17356.8	11819.6	6991.23	3975.78	2224.53	1265.35	1531.66	167.413		0.15625	0.00011	1.85e-07	2.06914e-07	1.21488e-08
420.078	156.52	166.84	185.187	170.28	158.527	158.24	154.513	163.973	165.12	181.747	218.727	167.7	24431.2	24195.8	23954.4	22487.3	18015.9	12421.3	7440.72	4211.71	2371.02	1343.61	1563.91	172.86		0.078125	5.56e-05	1.06e-07	1.96061e-07	1.38133e-08
450.079	161.68	162.827	174.293	169.707	154.8	155.087	153.653	161.393	165.12	178.88	213.853	165.693	24352.9	24327.1	23962.2	22814.1	18504.3	12951.9	7818.83	4452.22	2510.63	1420.43	1584.98	170.567		0	4.41e-07	1.59e-08	2.49555e-07	1.33272e-08
480.068	158.24	170.28	186.047	172.573	160.247	153.94	154.8	165.98	161.393	179.453	220.447	167.413	24652.2	24692.9	24284.1	23355	19266.6	13614.1	8279.51	4774.43	2692.95	1503.57	1641.74	170.853
510.084	155.947	178.02	184.613	172.573	160.82	158.24	152.793	166.553	168.56	179.167	221.307	165.12	24652.5	24771.7	24425.4	23587.2	19716.1	14147.6	8725.85	5031	2822.23	1586.41	1673.56	169.133
540.101	153.653	171.14	185.187	173.72	160.247	154.513	157.093	163.973	170.567	186.62	218.153	165.12	24730.7	24860.6	24618.4	23747.2	20223.5	14668.4	9148.68	5263.2	2989.65	1657.79	1732.47	174.867			Ub-RhoG		Fubi-RhoG
570.101	162.54	166.84	179.453	171.713	162.54	160.82	154.8	164.833	167.987	181.173	219.587	165.693	24810.4	24902.2	24732.2	24065.7	20596.4	15182.7	9486.95	5540.12	3133.55	1745.8	1784.93	171.427			kobs / [E] (nM-1 s-1)	error (nM-1 s-1)	kobs / [E] (nM-1 s-1)	error (nM-1 s-1)
600.11	164.547	171.427	187.193	173.72	163.113	163.687	157.667	165.12	163.113	181.173	218.727	166.553	24864.3	25063.3	24856.6	24185.5	21051.7	15636.5	9853.59	5774.04	3270.01	1812.02	1817.61	170.567			0.0005042	1.435e-05	0	0
630.139	159.96	175.153	184.9	171.713	162.253	158.813	158.527	166.553	168.56	184.04	215	165.407	24918.5	25167.3	24906.2	24433.7	21365.8	16097.5	10240	6051.25	3413.63	1901.75	1864.91	172
660.158	161.107	170.853	185.473	174.58	165.407	157.953	162.827	162.827	164.833	183.18	215.287	169.133	24964.7	25180.2	24981.9	24603.7	21654.5	16538.9	10621	6265.39	3554.95	1970.26	1876.95	176.013
690.171	163.113	167.987	187.193	175.44	165.12	160.82	161.107	166.267	167.127	182.893	219.873	167.987	24944.6	25155.9	25060.1	24707.5	21970.1	16929.1	10975.9	6521.38	3694.85	2065.15	1938.01	173.72
720.18	161.68	172	188.34	172.287	162.253	160.533	158.527	164.547	169.707	182.033	219.013	170.28	25140.1	25359.4	25069.9	24916.5	22287.5	17333.9	11361.7	6771.07	3865.13	2127.35	1977.14	178.02
750.206	158.813	169.993	184.9	174.867	166.267	162.54	150.787	167.987	169.133	182.033	219.013	171.713	25083.6	25383.2	25284.3	25001.1	22500.8	17720	11657.3	7004.99	4015.91	2197.59	2017.13	173.147
780.202	159.673	174.007	185.473	175.44	166.553	161.107	155.373	165.693	172.573	184.613	217.007	171.713	25055	25406.7	25276.8	25069.9	22776.8	18093.8	11980.1	7209.67	4110.8	2283.01	2044.22	172.86
810.183	161.68	167.7	186.907	171.713	162.54	160.533	162.253	163.973	169.993	183.467	218.153	170.28	25130.3	25411.3	25298.6	25202	22950.8	18398.6	12311.2	7442.73	4277.93	2371.59	2087.22	180.887
840.204	158.527	169.42	182.607	174.867	160.247	162.827	160.533	165.693	173.72	188.627	223.027	170.853	25163.9	25446.8	25323	25247	23123.4	18705.3	12652	7710.76	4420.4	2446.7	2119.9	173.72
870.212	165.693	173.433	181.747	176.013	161.967	164.833	157.953	165.693	165.98	186.333	219.587	170.853	25091.4	25555.2	25425.6	25364.6	23315.7	18983.9	12919.8	7900.25	4536.5	2514.64	2161.61	182.607
900.213	160.247	174.867	185.187	178.307	162.827	159.673	162.54	170.28	163.973	181.747	219.587	169.707	25220.1	25454	25392.9	25356.5	23428.1	19330.5	13236.8	8075.97	4688.15	2593.19	2203.32	178.307
930.242	163.113	174.007	186.333	174.867	165.693	158.527	161.68	166.267	171.14	184.327	222.74	168.56	25207.5	25567.2	25438.8	25429.9	23679	19556.1	13514.6	8358.91	4825.75	2672.31	2252.77	180.6
960.235	166.553	172.573	185.473	179.167	165.407	159.1	160.247	169.42	170.567	184.327	216.147	170.853	25210.9	25539.1	25435.1	25425.9	23790.2	19918.2	13789.5	8548.11	4949.59	2758.88	2278.14	179.167
990.253	166.553	170.567	185.76	178.88	159.96	166.84	159.673	165.98	170.28	185.187	220.16	172.573	25173.9	25574.1	25209.8	25461.7	23928.4	20069.5	14096.8	8735.31	5089.48	2821.66	2322.86	178.88
1020.25	162.827	174.58	188.913	178.593	165.693	163.113	162.827	167.7	171.14	179.453	220.733	173.147	25254.2	25559.2	25494.1	25548	23980.5	20297.7	14313.3	8950.88	5235.97	2900.49	2358.98	180.313
1050.26	165.98	176.873	187.48	176.873	164.833	164.26	160.82	170.853	171.14	188.627	222.74	174.293	25250.7	25630.3	25562.6	25609.1	24117.8	20584.1	14616.8	9191.97	5353.79	2976.17	2416.6	182.32
1080.26	163.4	177.447	186.907	176.013	168.273	165.12	161.393	167.987	171.427	188.34	221.307	178.307	25300.3	25626.6	25572.1	25638.9	24213.3	20733.5	14890.3	9370.27	5504	3053.57	2441.11	180.887
1110.3	166.84	173.433	188.053	176.587	162.54	163.113	159.387	170.28	168.847	186.62	220.16	173.147	25280	25624.8	25593.9	25724.9	24262.3	21015.5	15115.4	9565.21	5608.63	3117.5	2480.67	181.46
1140.3	164.547	170.567	188.053	176.873	167.127	165.407	162.253	163.113	172.86	183.753	220.447	174.293	25305.8	25648.4	25572.1	25693.9	24375.8	21109.8	15372.5	9777.91	5745.95	3197.77	2515.07	184.327
1170.29	163.4	171.14	188.34	177.447	162.54	163.4	161.107	171.713	170.853	184.327	224.747	172.573	25362.3	25720.3	25617.4	25724	24450.4	21350.6	15651.1	9968.83	5885.84	3290.93	2554.63	184.9
1200.32	164.547	174.58	192.927	178.307	164.26	167.127	164.833	173.72	170.28	183.753	222.167	170.853	25418.4	25685.6	25594.7	25734.1	24571.1	21478.5	15859.3	10176.7	6034.33	3343.68	2595.05	181.747
1230.32	168.56	170.853	186.907	178.593	166.84	164.833	162.54	170.28	169.993	183.753	222.74	169.42	25328.4	25709.4	25661.3	25791.7	24564.5	21752	16045	10364.7	6135.24	3417.64	2649.23	183.753
1260.32	163.4	176.873	188.053	175.44	167.7	164.833	163.4	171.427	170.853	186.333	227.04	175.153	25365.1	25733.2	25698.2	25800.9	24671.7	21857.5	16329.4	10540.4	6275.71	3510.52	2668.15	186.62
1290.34	162.54	181.173	187.48	182.32	165.12	165.407	164.547	171.14	169.42	183.753	220.447	173.433	25490.4	25798.6	25703.4	25790.3	24740.8	22036.4	16494.5	10757.2	6416.75	3567.85	2713.73	180.887
1320.36	164.547	172.573	188.053	177.733	166.553	163.4	163.113	169.993	173.433	186.62	218.727	170.853	25437.1	25771	25697.1	25797.7	24814.7	22143.9	16765.1	10881	6507.33	3667.61	2749.42	183.753
1350.35	167.413	175.44	190.347	178.593	167.987	159.96	165.407	167.413	173.72	186.047	221.593	176.587	25430.8	25767.6	25663.8	25888.9	24846.8	22321	16956	11093.4	6657.83	3728.1	2813.06	183.753
1380.35	167.127	175.727	190.06	178.593	167.987	166.267	160.82	170.853	172	184.9	220.733	173.147	25437.4	25820.9	25771	25842.4	24917.6	22470.7	17103.4	11268.6	6756.45	3803.49	2819.08	182.033
1410.38	168.273	174.867	192.353	178.307	162.827	161.68	166.84	169.707	173.433	183.18	220.447	172.573	25436.5	25693.4	25763.9	25926.1	24915.1	22573.6	17283.7	11443.7	6869.11	3846.49	2851.76	184.9
1440.41	165.693	177.447	188.053	175.44	167.413	165.98	162.54	168.273	170.853	188.053	221.88	173.72	25448.5	25806	25765.9	25928.7	25026.9	22628.9	17458.3	11617.7	6997.53	3966.61	2934.75	184.9
1470.39	166.267	175.727	189.2	180.887	165.12	165.693	163.687	165.693	172.287	185.187	215.573	171.713	25483.8	25823.5	25738.4	25925.3	25038	22795.4	17638.6	11772	7146.03	4012.19	2939.91	183.467
1500.4	170.853	174.58	189.773	176.873	168.56	166.553	161.107	174.58	169.993	185.473	224.747	173.433	25500.4	25909.5	25756.7	26005.5	25043.5	22911.8	17892.9	11941.7	7305.99	4108.79	2999.25	184.04
1530.43	172.573	176.3	188.34	179.74	163.973	164.26	165.12	168.847	168.273	185.187	223.6	174.867	25585.6	25836.1	25790.5	26019	25128.3	22962.9	18106.4	12167.3	7435.56	4173.29	3013.44	185.187
1560.43	169.993	179.167	193.5	179.453	164.833	163.973	165.12	168.273	172.573	187.767	223.6	176.3	25549.2	25900.6	25831	26032.2	25172.5	23136.9	18248.3	12297.1	7549.94	4243.24	3048.27	189.487
1590.44	171.14	177.447	191.78	178.593	165.693	165.12	166.553	175.44	173.147	189.773	225.607	169.42	25517.1	25856.5	25876.3	25982	25187.1	23277.3	18360.4	12429.6	7634.51	4297.13	3114.06	187.767
1620.44	168.56	174.867	190.06	177.733	165.407	159.96	163.973	174.867	170.567	187.193	228.76	176.013	25607.6	25942.2	25820.4	26070.6	25176.5	23310.3	18555.4	12621.1	7768.38	4369.37	3145.02	186.333
1650.48	164.833	176.3	190.06	182.607	167.7	163.973	165.693	178.02	172.573	186.333	219.587	175.44	25585.6	25839.3	25894.9	26058.9	25258.8	23347	18670	12797.7	7922.89	4445.05	3178.99	189.773
1680.49	167.7	176.3	187.767	175.44	167.7	162.827	165.693	167.413	173.72	185.187	224.173	174.007	25519.6	25886.6	25811.2	25999.2	25249	23489.2	18877.3	12927.8	7985.39	4512.42	3218.55	186.907
1710.5	164.833	178.307	192.64	174.293	167.127	167.7	162.827	168.847	170.567	188.34	223.887	175.153	25546.9	25928.4	25816.6	26070.9	25230.1	23569.4	18955.5	13096.1	8120.12	4600.43	3266.71	185.473
1740.52	170.28	175.153	188.627	181.46	168.273	163.113	162.827	175.44	177.447	190.06	227.327	174.58	25623.4	25988.1	25977.2	26093.3	25212	23651.4	19125	13282.1	8229.91	4666.93	3301.11	194.073
1770.52	164.547	178.307	190.06	178.88	166.553	163.687	167.7	170.567	171.14	186.62	225.033	179.74	25561.2	25984.3	25927.3	26141.1	25224.1	23712.2	19368.9	13375.3	8356.62	4759.53	3329.49	190.06
1800.52	166.267	180.887	192.64	181.46	168.273	168.56	165.407	172	178.307	186.907	221.88	179.453	25621.7	26040.8	25941.3	26099.3	25330.7	23915.7	19483	13550.7	8473.01	4824.31	3390.55	189.2
1830.53	175.153	177.733	195.507	179.453	171.14	167.413	169.133	172.86	172	185.76	223.027	176.013	25621.4	25983.8	25926.4	26101.9	25423.3	23898.3	19610.6	13726.2	8575.63	4900.28	3421.94	189.2
1860.55	168.273	180.027	190.633	179.167	168.847	166.84	163.113	171.427	173.433	188.627	224.747	174.293	25636.3	26042.5	25943.6	26128.5	25374.9	24014.1	19734.7	13907.6	8699.19	4951.02	3436.13	190.92
1890.56	168.847	180.027	191.78	181.173	164.833	162.54	161.68	171.14	171.713	187.193	222.167	177.733	25588.7	25945.1	25840.4	26135.7	25374	23990.8	19827.3	13956.9	8837.65	5031	3512.67	190.06
1920.55	168.847	183.753	190.347	180.027	167.987	169.133	164.26	175.153	174.007	186.907	223.313	174.867	25617.4	25991.2	25935.6	26193.6	25323.6	23976.2	19912.4	14111.5	8883.23	5079.73	3508.37	186.047
1950.56	168.847	176.3	192.64	179.167	169.993	166.267	164.26	174.293	174.867	189.773	226.753	171.713	25607.6	26085.8	25949.4	26168.9	25424.2	24056.2	20109.7	14245	9034.87	5133.34	3552.66	184.04
1980.58	168.56	181.173	191.78	178.02	168.56	167.413	168.273	173.72	175.727	188.053	225.033	173.433	25714.9	26029.9	25927.9	26179	25402.4	24211.6	20281.1	14392.4	9148.39	5248.01	3609.42	190.06
2010.58	168.273	178.02	195.22	183.18	169.133	165.98	167.413	173.147	175.44	190.347	227.327	176.587	25644.1	26059.7	26023.9	26199.3	25485.5	24252.3	20370.5	14548.3	9299.75	5322.83	3636.94	189.2
2040.59	173.72	179.74	192.64	184.04	175.727	165.98	166.553	172.287	179.453	190.92	225.607	178.02	25666.1	26122.8	25968.6	26152.3	25427	24298.2	20492.1	14715.2	9361.67	5376.43	3721.22	192.64
2070.59	167.413	176.587	196.08	177.733	167.987	168.273	165.407	170.28	176.013	191.78	229.62	177.733	25687.3	26005.8	26023.6	26207.1	25485.8	24256	20590.4	14789.4	9473.47	5437.21	3681.66	192.067
2100.63	169.42	181.46	195.793	186.62	169.133	167.7	165.407	176.013	175.44	186.62	224.747	180.027	25594.2	26076.3	25982.6	26190.7	25471.5	24378.1	20709.7	14982.6	9598.17	5500.85	3777.55	193.787
2130.64	170.853	178.593	193.5	182.607	170.853	167.7	164.833	174.293	179.453	189.487	225.32	178.02	25635.2	26103	26037.9	26335.2	25543.4	24322.5	20757	15026.2	9696.5	5582.26	3767.66	189.2
2160.64	171.427	180.313	188.627	181.747	168.847	168.273	163.4	172	176.013	189.487	227.9	180.313	25681	26118.8	25942.2	26273.3	25582.4	24408.8	20847.3	15265.6	9810.59	5635.87	3806.36	188.913
2190.67	173.72	179.74	194.36	179.167	167.413	167.987	168.273	175.153	174.867	192.353	230.193	176.3	25807.5	26082.9	25914.4	26140.3	25464.6	24477	21037.3	15323.2	9892.01	5748.81	3870	188.053
2220.67	170.853	178.02	191.78	178.307	170.853	167.127	166.553	177.16	176.3	189.773	223.6	180.313	25764.2	26058	25929.3	26249.8	25486.7	24511.4	21091.2	15351	9989.19	5784.36	3897.52	193.787
2250.67	172	182.893	193.787	181.46	175.727	170.567	163.113	167.987	174.867	189.2	223.887	179.453	25738.9	26117.6	26018.2	26241.2	25459.4	24520.6	21140.8	15562.6	10091.2	5841.98	3942.24	190.347
2280.67	172.287	179.453	193.5	180.027	165.98	167.127	163.4	175.153	178.02	190.347	228.76	179.167	25723.7	26132.2	26021	26332.9	25537.7	24579.7	21228.5	15688.1	10232.9	5959.23	3961.59	194.36
2310.69	166.553	178.02	194.073	180.313	163.973	166.84	162.253	172.573	176.873	189.773	228.76	181.173	25724	26110.5	26011.8	26320.9	25553.2	24595.1	21361.5	15753.8	10344.9	5988.47	3996.85	192.353
2340.7	170.567	181.46	195.22	181.747	169.42	169.993	166.553	173.72	176.013	190.633	228.187	175.44	25773.6	26150	26087.2	26280.7	25600.8	24557.9	21411.1	15936.9	10421.2	6051.25	4036.41	191.207
2370.7	172	178.307	194.073	185.473	174.293	169.42	165.12	174.58	176.013	188.913	223.6	181.46	25753.6	26205.9	26127.1	26372.5	25528.2	24717.5	21475.1	16049.6	10536.4	6119.76	4096.61	194.36
2400.7	172	179.453	192.353	178.02	172	164.833	166.267	171.14	177.447	187.48	226.467	185.473	25733.8	26191	26107.3	26375.6	25696.5	24673.7	21658.5	16185.2	10656	6198.02	4124.99	191.207
2430.72	172.287	178.88	190.347	181.173	173.72	171.427	168.273	176.013	181.173	188.913	222.74	181.173	25794.6	26154	26061.7	26365.9	25626.6	24733.3	21737.1	16305	10757.7	6278.29	4163.69	195.507
2460.71	174.007	180.6	192.927	184.613	169.993	165.98	169.707	170.853	178.88	192.927	227.327	179.74	25737.8	26244.6	26160.1	26413.8	25698.2	24814.4	21754.3	16452.4	10868.4	6332.47	4206.26	194.933
2490.69	167.7	181.173	192.64	179.74	165.693	170.28	167.987	173.72	177.16	190.633	227.327	178.593	25795.1	26232.6	26130	26392.3	25628.9	24857.7	21872.1	16537.2	10969.3	6372.6	4260.87	196.08
																							4954.5

## Sheet: ED_Fig. 3e+f
time (s)	F 80 nM	F 40 nM	F 20 nM	F 10 nM	F 5 nM	F 2.5 nM	F 1.25 nM	F 0.6 nM	F 0.3 nM	F 0.15 nM	F 0.07 nM	F 0 nM	U 80 nM	U 40 nM	U 20 nM	U 10 nM	U 5 nM	U 2.5 nM	U 1.25 nM	U 0.6 nM	U 0.3 nM	U 0.15 nM	U 0.07 nM	U 0 nM
0	118.72	125.664	130.144	121.632	118.496	130.816	120.96	118.048	114.24	119.392	118.72	120.96	10467.7	6461.5	3660.83	2009.28	1082.82	636.832	361.312	227.136	156.576	121.856	105.28	87.36		USP30
29.902	120.736	127.008	145.152	121.632	119.392	134.4	120.064	119.616	116.032	120.96	122.08	120.736	15257.1	10300	6142.75	3439.3	1871.74	1063.78	584.864	340.928	218.176	153.216	121.408	90.272
59.917	125.664	123.872	168	119.84	122.752	137.088	120.064	117.376	114.688	120.96	120.96	121.632	18481	13397.4	8458.46	4877.15	2677.7	1511.78	826.56	469.28	280.224	187.936	141.12	89.824		conc (nM)	Ub-RhoG		Fubi-RhoG
89.922	120.96	122.976	167.776	124.32	121.856	133.28	120.064	119.168	116.704	118.496	119.168	124.992	20641.8	15916.3	10538.8	6223.62	3490.82	1972.77	1052.13	591.36	344.736	224.672	156.128	89.152			kobs (s-1)	error (s-1)	kobs (s-1)	error (s-1)
119.957	122.304	125.888	152.096	121.856	121.632	138.432	118.72	121.632	114.24	120.064	117.376	120.96	22187.8	18008.5	12349.6	7517.66	4248.38	2418.98	1304.58	718.592	415.744	253.568	178.528	90.048		80			1.32522e-07	1.48534e-08
149.964	122.304	127.68	154.112	118.72	121.408	135.968	120.064	119.168	117.6	120.512	121.184	117.824	23290.2	19615.9	13915.6	8720.32	5018.05	2857.79	1539.33	852.768	474.656	291.872	199.584	92.96		40	0.007771	0.000334	1.90602e-07	1.64541e-08
179.968	119.168	123.2	155.68	123.424	122.528	132.608	119.84	118.048	117.376	121.632	118.048	118.944	24039.1	20919.4	15327.6	9827.78	5765.09	3307.14	1785.95	964.096	540.736	328.384	219.072	92.96		20	0.003685	5.69e-05	4.93038e-32	7.97104e-08
209.981	120.512	122.08	147.392	121.632	121.632	135.296	120.288	117.824	113.792	117.376	119.616	119.84	24507.2	22091.6	16460	10893.1	6466.21	3739.9	2014.43	1086.4	613.536	358.176	235.2	92.96		10	0.002089	9.98e-06	1.48515e-07	1.64195e-08
240.007	119.616	124.096	145.824	122.752	124.768	135.968	119.168	116.928	114.464	121.184	119.168	119.616	24804.2	22872.9	17533.4	11842.7	7140.9	4145.79	2257.02	1217.22	678.272	391.328	248.192	93.408		5	0.001076	4.83e-06	2.01393e-07	1.63582e-08
269.996	124.096	126.112	142.688	121.632	120.288	135.968	117.376	119.84	114.24	119.392	118.944	117.6	24896.9	23643	18450.7	12760.4	7786.24	4536.9	2472.96	1332.58	736.288	426.272	268.352	95.2		2.5	0.000572	2.7e-06	1.69351e-07	1.80063e-08
300	122.752	125.888	144.032	120.064	121.408	133.952	118.272	118.272	117.152	118.272	119.392	118.944	25099.5	24126.8	19224.6	13560.5	8434.94	4930.69	2705.7	1464.06	799.904	459.872	287.84	95.2		1.25	0.000298	1.24e-06	9.97841e-08	1.75231e-08
330.03	121.632	124.32	143.584	115.136	120.064	131.488	119.168	116.704	113.344	117.824	121.408	117.6	25149.9	24618.9	19973.2	14311.1	8999.2	5325.82	2919.17	1591.3	866.88	501.312	304.864	94.08		0.625	0.000157	4.33e-07	1.56009e-07	1.66502e-08
360.043	120.064	128.352	139.328	119.616	119.392	134.4	117.376	116.48	114.016	119.84	114.912	117.152	25151.3	24970.4	20622.1	15006.2	9579.58	5693.41	3156.83	1702.4	940.576	530.88	323.68	94.752		0.3125	8.04e-05	2.44e-07	1.58249e-07	1.26848e-08
390.056	121.408	123.2	163.968	120.96	122.752	133.28	119.616	119.392	116.256	119.168	118.272	117.152	25031.3	25221.5	21126.3	15688.7	10090.8	6069.73	3357.31	1822.46	993.44	559.104	342.496	97.664		0.15625	4.27e-05	1.08e-07	1.265e-07	1.74975e-08
420.048	123.424	122.528	129.248	120.064	121.184	136.864	119.616	120.064	112.672	117.152	119.168	118.272	25161.7	25467.7	21597.4	16313	10635.1	6440.22	3586.46	1947.23	1059.3	597.408	361.088	98.112		0.078125	2.22e-05	7.31e-08	9.46287e-08	1.731e-08
450.059	120.736	125.216	141.792	119.392	120.96	131.264	115.136	118.048	116.256	118.272	118.944	113.792	25073	25619.1	21926.5	16833.4	11096.3	6770.18	3788.06	2054.08	1117.98	631.232	379.008	96.32		0	6.67e-07	1.33e-08	7.09418e-08	1.81696e-08
480.055	120.736	123.648	148.736	117.824	119.168	131.936	118.72	117.6	113.344	114.688	118.944	116.704	25132.1	25760	22377.6	17354.6	11609.5	7113.12	3975.78	2167.87	1182.05	662.368	394.464	99.232
510.062	121.632	124.768	128.128	117.824	119.616	134.176	116.928	117.824	114.464	119.616	120.288	118.496	25086.1	25833.9	22625.6	17856.8	12086.8	7425.15	4176.7	2281.22	1249.92	696.416	417.088	100.352
540.058	120.064	123.2	129.696	118.272	121.184	132.384	117.824	116.928	115.584	120.512	120.064	116.928	25030.3	26024.3	22864.8	18297	12508.2	7783.1	4393.31	2403.52	1294.27	732.928	432.096	98.336			Ub-RhoG		Fubi-RhoG
570.07	121.856	122.304	131.712	121.632	120.512	130.144	115.36	118.272	114.016	114.688	113.344	118.048	25141.2	26046.3	23160	18747.2	12946.3	8104.99	4590.21	2535.01	1367.07	759.136	444.416	97.888			kobs / [E] (nM-1 s-1)	error (nM-1 s-1)	kobs / [E] (nM-1 s-1)	error (nM-1 s-1)
600.082	123.648	122.976	131.488	119.84	119.84	132.608	117.376	116.032	116.928	119.392	117.376	117.152	25137.5	26155.4	23375.1	19173.3	13398.1	8418.37	4810.4	2637.38	1434.72	800.352	464.352	99.456			0.0001919	2.235e-06	0	0
630.075	121.856	122.752	132.608	121.856	121.632	136.64	114.24	114.688	115.36	116.704	117.376	116.256	25159.3	26146.6	23587.6	19530.6	13754.5	8720.32	4984.45	2748.93	1494.3	824.544	484.064	101.696
660.079	120.512	125.216	130.592	120.736	118.048	136.192	116.928	117.152	114.912	118.944	117.376	115.808	25120.7	26260.4	23779.4	19914	14153.4	9020.26	5188.74	2843.68	1549.41	856.128	499.296	102.368
690.105	122.752	127.008	131.712	121.632	122.976	134.176	117.152	118.272	113.792	117.824	118.048	117.6	25144.9	26350.7	23941.3	20288.4	14505.8	9304.96	5379.58	2962.18	1600.03	898.016	518.112	101.92
720.115	125.664	125.44	130.144	120.96	123.424	134.848	115.584	119.392	117.152	119.168	117.152	115.36	25178.2	26301.9	24104.2	20563.9	14868.9	9617.22	5550.94	3087.17	1672.83	924.672	536.928	102.144
750.129	122.752	124.096	131.488	121.184	118.944	136.864	118.048	117.6	115.36	117.376	117.824	115.36	25218.8	26447.5	24156.2	20855.1	15224.4	9893.41	5763.3	3198.72	1729.73	959.392	548.576	104.384
780.156	125.216	122.304	131.264	124.544	121.856	132.384	120.512	118.496	115.584	120.064	120.736	118.72	25187.6	26376.7	24370.5	21167.3	15576.3	10169.8	5918.75	3304.22	1795.14	985.6	569.408	102.368
810.155	122.752	124.32	131.264	121.856	121.408	136.192	118.048	117.6	117.6	115.584	116.032	119.168	25190.9	26458	24427	21496.4	15865.9	10440.2	6111.39	3418.02	1836.35	1029.73	587.776	103.04
840.153	122.752	126.56	131.488	121.408	124.768	134.176	117.376	117.6	115.136	119.392	118.496	118.272	25279.3	26520.5	24585.3	21684.5	16191.8	10700.5	6269.54	3521.95	1912.06	1061.31	598.752	102.816
870.171	125.44	124.544	131.488	122.08	124.544	134.176	118.272	115.584	117.6	118.272	116.032	118.496	25263.8	26558.8	24658.8	22017.2	16514.2	10989.4	6477.86	3631.49	1968.06	1095.14	618.016	105.952
900.185	124.32	123.648	131.04	121.856	124.32	133.728	116.256	116.704	118.272	119.392	118.72	119.84	25271.2	26548.3	24737.4	22224.8	16755.4	11222.8	6657.95	3754.46	2024.74	1111.94	642.656	105.056
930.196	125.664	127.008	130.592	125.664	122.304	135.744	120.064	116.704	115.584	116.48	118.72	119.84	25283	26559.7	24842.3	22376	17054.7	11439.9	6805.57	3832.19	2074.24	1150.91	654.528	106.624
960.19	122.304	125.44	131.264	120.288	121.184	134.176	121.856	118.048	116.256	119.616	116.704	116.928	25228.2	26650.6	24828.8	22551.6	17322.6	11707.8	6980.74	3946.43	2134.05	1192.13	669.76	106.848
990.216	124.096	127.456	133.952	122.976	125.216	136.64	120.736	120.288	118.944	120.288	119.392	117.824	25315.2	26595.7	24915.3	22863.9	17545.7	11942.1	7152.99	4054.62	2205.73	1226.85	685.664	104.832
1020.22	125.664	126.336	130.592	121.184	123.2	133.728	116.704	122.08	116.928	118.048	121.856	118.048	25291.1	26693.6	25013.6	22933.3	17854.6	12181.6	7323.23	4142.66	2266.21	1251.94	703.584	105.28
1050.22	124.992	127.68	132.608	123.424	123.424	137.088	117.152	120.064	118.048	120.288	117.824	117.152	25324.7	26663.4	25002.4	23195.9	18036.7	12402.9	7457.63	4256.22	2310.11	1293.15	727.104	108.192
1080.22	124.544	126.336	131.04	124.544	120.064	134.4	120.288	117.6	117.376	119.616	118.048	118.944	25303.5	26712.4	25144.2	23362.5	18293.6	12582.5	7622.72	4340.9	2369.7	1316.9	745.696	107.968
1110.23	125.216	128.128	132.384	123.2	125.216	139.104	117.6	120.064	118.272	120.736	119.168	121.408	25302.8	26691.2	25190.1	23506.3	18634.8	12855.6	7817.6	4443.94	2423.23	1335.94	758.688	111.552
1140.25	127.456	128.128	132.832	122.752	125.44	135.744	116.928	120.96	119.392	124.32	118.048	120.288	25344.1	26775.6	25238.5	23678.6	18790.9	13051.8	7965.44	4559.74	2468.93	1378.94	783.104	109.984
1170.26	123.424	128.352	133.728	124.768	124.096	137.536	118.72	121.632	115.808	119.392	119.84	119.392	25423.1	26818.6	25250.4	23880	19002.8	13292.4	8146.43	4658.08	2546.66	1410.75	792.064	110.88
1200.29	126.112	129.024	133.28	124.992	126.112	137.984	119.392	122.976	118.272	121.184	119.392	118.944	25413.7	26802.3	25359	24014.4	19251.7	13489.3	8276.35	4766.72	2599.74	1436.96	806.4	109.088
1230.3	123.2	128.352	133.056	126.112	126.112	135.072	118.496	121.632	117.152	122.08	118.272	119.168	25440.2	26794	25328.1	24040.8	19406.5	13666.2	8422.85	4861.47	2660	1475.71	827.232	112.448
1260.31	125.664	133.056	133.952	123.648	123.2	139.104	117.152	123.424	119.392	123.648	121.632	118.72	25415.4	26813.5	25434.5	24167.6	19585.4	13858.4	8568	4964.06	2697.41	1508.42	844.704	109.76
1290.31	125.664	130.144	133.28	124.096	123.872	139.104	123.872	122.528	120.064	120.288	122.08	118.496	25414	26879.8	25425.8	24410.8	19805.2	14089.2	8718.53	5032.83	2768.19	1543.58	855.232	113.568
1320.32	127.008	130.144	159.04	127.456	124.544	139.552	120.512	119.616	119.84	124.096	118.944	117.824	25498.4	26922.3	25467.5	24491.3	20046.9	14249.5	8905.57	5146.4	2821.73	1564.42	876.96	111.104
1350.34	126.112	130.368	134.624	127.232	127.68	141.568	120.736	123.648	118.048	118.944	119.616	118.72	25403.6	26872.2	25556.6	24565	20197.9	14469.3	9035.71	5255.94	2871.68	1600.48	898.24	114.016
1380.34	129.024	132.608	134.176	127.008	126.784	140.224	122.528	122.976	118.048	121.632	118.496	120.512	25522.2	26928.6	25584.4	24745.1	20320.6	14639.5	9211.33	5349.57	2916.48	1630.72	904.736	112.448
1410.34	124.768	130.368	132.832	125.888	127.904	138.432	122.528	121.856	119.616	123.872	120.736	120.288	25518.2	26946.5	25565.6	24738.8	20384.7	14842.7	9312.35	5434.02	2988.61	1644.61	918.176	114.464
1440.35	129.472	128.352	135.744	125.44	124.992	137.984	121.632	125.888	118.496	122.752	120.736	120.736	25582.7	26922.3	25575.6	24861.3	20650.3	14957.6	9458.4	5520.93	3042.37	1683.58	930.72	116.928
1470.38	125.664	128.8	135.744	127.68	127.008	138.656	119.392	121.632	118.048	121.856	119.616	118.944	25448.3	26844.2	25610.8	25010	20779.8	15158.1	9605.34	5593.28	3084.48	1712.7	947.296	112.896
1500.38	127.232	131.712	135.296	126.112	129.024	138.88	119.616	123.648	118.496	123.872	121.856	120.736	25414.4	26919	25561.5	25050.8	21021.7	15337.5	9696.29	5703.49	3118.08	1743.39	972.16	117.824
1530.38	125.888	131.04	136.416	125.664	126.784	143.36	121.856	125.216	120.96	122.304	122.304	123.2	25476.2	26917	25529.3	25115.1	21164.6	15500.8	9824.42	5797.57	3166.69	1769.38	982.464	113.12
1560.38	127.232	132.384	133.056	123.648	124.992	139.328	121.856	122.528	120.288	121.408	121.632	121.632	25436.5	26884	25552.4	25171.1	21240.4	15654	9959.94	5878.88	3226.94	1809.25	999.936	115.808
1590.39	124.096	130.592	135.072	125.44	130.592	139.104	121.632	121.632	121.184	124.096	122.08	122.752	25566.9	26989.5	25563.8	25224.6	21414.8	15746.8	10086.3	5975.2	3283.39	1819.55	1018.75	116.704
1620.41	126.336	131.264	135.968	126.784	129.696	139.104	122.752	123.648	122.528	121.184	122.304	122.976	25450	27027.8	25608.6	25337.8	21545.9	15914.3	10208.6	6055.39	3327.3	1865.7	1028.38	112.896
1650.41	123.2	132.832	144.256	124.992	126.336	138.208	123.424	125.44	120.064	124.992	123.2	121.856	25535	26975	25669.1	25325	21658.8	16071.3	10330.2	6137.82	3392.93	1893.02	1045.86	118.048
1680.43	123.648	129.472	136.864	128.576	126.336	142.912	121.184	122.976	121.408	124.096	124.992	117.824	25474.8	27085	25662.3	25461.4	21785.8	16280.1	10474.2	6228.77	3444.9	1924.83	1069.15	118.496
1710.42	127.68	129.92	135.072	128.352	131.712	141.12	123.872	124.992	122.08	121.856	123.2	123.424	25460.1	27049.1	25734.2	25515.6	21876.5	16370.8	10622.1	6319.04	3496.86	1947.46	1072.96	122.304
1740.42	128.128	133.28	138.432	125.664	128.352	142.24	120.96	124.544	122.752	125.216	123.648	118.944	25549.4	27118.6	25686.1	25593.1	22019.6	16527.4	10721.8	6404.16	3536.51	1972.99	1094.69	120.512
1770.44	125.664	130.816	133.728	124.544	129.248	140.896	124.32	126.112	122.976	125.664	122.528	123.424	25377.1	26980.8	25722.1	25557.5	22108.4	16612.3	10819.6	6493.54	3593.63	2012.64	1107.68	119.392
1800.47	127.232	130.592	139.104	126.336	128.576	137.984	123.872	124.544	122.976	127.68	122.304	122.08	25559.2	27014.6	25778.4	25722.6	22255.7	16814.1	10946.2	6599.71	3619.39	2021.6	1121.34	121.856
1830.47	126.784	133.504	138.432	124.544	130.368	141.792	123.424	120.512	120.064	124.992	120.96	123.424	25578	27018.2	25708.5	25679.8	22291.6	16960.8	11041.4	6633.31	3696.45	2056.77	1134.11	119.392
1860.48	123.872	132.384	135.072	126.56	128.128	140.448	123.872	124.768	119.392	123.648	125.216	122.304	25528.9	27014	25763.1	25783.7	22465.2	17083.8	11207.8	6749.34	3740.13	2092.83	1146.88	118.272
1890.5	129.248	133.056	138.432	126.784	129.248	142.464	124.992	125.216	121.856	123.872	126.56	120.96	25525.9	27003	25745.2	25751	22528.8	17149	11278.8	6818.34	3787.39	2135.39	1173.09	124.544
1920.51	124.992	131.712	138.208	123.872	131.488	140.448	122.304	123.872	122.528	123.424	122.304	124.768	25410.7	26987.5	25722.6	25874.5	22613.9	17327.3	11390.2	6897.18	3819.42	2143.01	1184.06	122.08
