# Supplementary material for: Molecular basis for ubiquitin/Fubi cross-reactivity in USP16 and USP36
Source: Nat Chem Biol. 2023 Jul 13;19(11):1394–405. doi: 10.1038/s41589-023-01388-1 (PMC10611586; doi:10.1038/s41589-023-01388-1)
Supplement: Supplementary file 17 — Numerical source data. [file 41589_2023_1388_MOESM17_ESM.xlsx]

## Sheet: Titlepage
Molecular basis for Ubiquitin/Fubi cross-reactivity in USP16 and USP36
Numerical raw data for Extended Data Figure 4

## Sheet: ED_Fig. 4c+d
time (s)	F 160 nM	F 80 nM	F 40 nM	F 20 nM	F 10 nM	F 5 nM	F 2.5 nM	F 1.25 nM	F 0.6 nM	F 0.3 nM	F 0.15 nM	F 0 nM	U 160 nM	U 80 nM	U 40 nM	U 20 nM	U 10 nM	U 5 nM	U 2.5 nM	U 1.25 nM	U 0.6 nM	U 0.3 nM	U 0.15 nM	U 0 nM
0	148.512	151.164	151.827	157.352	150.059	146.965	139.893	144.976	140.335	144.092	142.103	146.081	1872.31	1080.47	667.862	371.059	222.326	153.816	122.655	99.892	119.34	84.864	90.61	93.262		USP45
29.918	144.534	149.175	151.164	163.761	148.291	142.987	142.103	145.418	146.302	145.86	142.766	146.744	3369.59	1966.68	1128.2	598.91	337.909	216.359	155.363	114.036	125.749	88.621	93.704	91.936
59.937	146.523	146.081	152.711	159.783	147.849	144.092	144.534	148.07	141.44	145.418	144.976	147.849	4859.35	2902.61	1626.12	853.281	462.774	271.388	192.049	138.567	132.158	95.693	94.367	95.914		conc (nM)	Ub-RhoG		Fubi-RhoG
89.932	145.639	149.396	153.374	157.352	150.501	140.998	145.418	145.418	142.545	146.523	146.081	149.396	6321.04	3830.15	2164.25	1104.78	589.628	332.605	228.072	150.501	143.429	99.45	99.671	93.041			kobs (s-1)	error (s-1)	kobs (s-1)	error (s-1)
119.953	145.86	149.175	149.617	156.91	147.628	145.86	144.976	146.302	142.545	146.081	147.407	147.186	7735.88	4806.31	2682.94	1377.05	718.913	400.01	264.316	169.728	147.849	102.323	100.334	94.588		160
149.963	146.523	146.523	148.512	158.678	145.197	144.313	145.418	147.407	141.882	146.081	147.628	144.976	9093.93	5730.31	3216.21	1653.3	847.535	461.89	307.853	190.944	161.772	110.058	103.649	93.704		80	0.001954	3.1e-05	1.68e-07	1.7e-08
179.976	148.291	146.523	151.385	154.921	148.291	146.523	142.545	147.628	141.882	147.407	142.766	147.849	10404.2	6646.13	3765.18	1916.07	987.428	527.527	344.097	203.541	169.065	115.362	105.638	92.82		40	0.000926	4.39e-06	9.75e-08	1.61e-08
209.978	145.86	148.512	153.153	156.468	148.954	143.65	142.545	147.186	142.324	147.186	144.755	148.512	11634.5	7581.18	4299.78	2184.81	1116.93	588.523	382.551	225.641	179.231	116.246	107.627	92.82		20	0.000387	1.07e-06	1.2e-07	1.74e-08
239.987	146.744	146.081	150.943	154.7	145.418	142.987	143.65	146.302	142.324	143.429	145.197	148.512	12859.8	8480.43	4804.98	2461.94	1236.27	665.873	417.911	244.647	187.85	125.307	110.5	94.588		10	0.00017	1.05e-06	8.39e-08	1.75e-08
270.008	143.65	150.28	148.07	156.689	147.186	142.324	144.976	144.534	141.44	147.407	144.092	147.407	13954.2	9349.18	5315.49	2729.79	1375.5	722.67	455.481	264.979	197.795	127.296	110.942	95.472		5	7.79e-05	6.13e-07	1.07e-07	1.56e-08
300.027	149.617	150.943	147.186	154.479	144.534	140.998	142.987	145.639	143.429	145.86	148.512	148.512	14952	10144.6	5831.75	3011.57	1519.15	791.622	500.344	285.09	209.287	130.832	114.036	94.146		2.5	4.97e-05	2.23e-07	1.1e-07	1.72e-08
330.028	145.197	149.175	152.711	156.026	145.639	139.451	144.092	145.86	146.744	146.965	147.186	147.186	15910.5	10981.7	6353.31	3256.21	1651.31	853.502	534.157	297.024	219.232	137.904	118.235	94.367		1.25	2.29e-05	1.49e-07	1.19e-07	1.45e-08
360.042	146.302	151.385	150.28	156.689	146.081	144.755	144.534	147.186	142.766	145.86	144.976	148.733	16834.9	11721.4	6865.36	3530.25	1791.65	920.686	580.567	321.555	228.072	142.103	120.224	95.693		0.625	1.16e-05	5.49e-08	1.04e-07	1.57e-08
390.051	148.291	148.07	150.722	156.026	146.081	141.661	144.092	148.291	141.44	148.07	146.523	142.766	17676.7	12549.3	7334.77	3807.61	1915.85	983.892	619.684	340.561	232.713	145.639	122.655	95.03		0.3125	5.79e-06	3.09e-08	1.53e-07	1.38e-08
420.06	152.711	151.385	148.512	153.595	141.219	145.86	139.672	144.092	142.987	146.965	144.313	150.501	18406	13267.7	7847.27	4051.15	2040.05	1054.17	658.138	367.081	244.868	153.374	125.307	95.03		0.15625	3.25e-06	1.43e-08	1.41e-07	1.47e-08
450.061	152.269	150.28	147.407	152.711	147.849	145.639	140.998	146.081	140.777	150.059	145.639	144.092	19090.6	13945.1	8283.74	4310.38	2184.81	1118.26	697.918	377.91	256.802	158.015	124.423	97.019		0	4.63e-07	1.18e-08	8.01e-08	1.53e-08
480.064	151.164	150.943	150.28	157.573	144.976	143.65	142.766	148.291	139.23	147.849	147.849	142.103	19766	14576.1	8792.71	4561	2317.41	1184.34	743.223	400.894	265.2	158.678	131.937	97.019
510.082	149.617	150.722	150.501	157.352	148.512	143.429	142.545	144.534	143.429	144.534	149.617	146.744	20316.8	15206.6	9228.96	4844.32	2442.71	1249.76	780.13	419.679	275.587	165.75	134.81	97.903
540.09	152.49	149.396	152.269	157.573	144.313	142.987	144.092	146.302	144.313	149.617	142.545	147.186	20902.8	15881.5	9708.31	5102.01	2589.46	1306.55	823.004	440.674	282.88	169.507	136.357	99.008			Ub-RhoG		Fubi-RhoG
570.093	149.396	147.849	152.048	159.12	149.838	142.324	145.639	143.65	142.987	148.512	146.744	145.418	21336.7	16497.2	10163.6	5328.97	2711.45	1375.72	869.856	459.68	288.184	174.148	137.462	95.914			kobs / [E] (nM-1 s-1)	error (nM-1 s-1)	kobs / [E] (nM-1 s-1)	error (nM-1 s-1)
600.108	151.164	152.269	148.954	155.363	145.418	144.534	143.208	147.849	140.114	145.418	146.744	144.313	21726.1	17016.3	10590.3	5573.62	2838.08	1444.23	903.006	477.36	305.864	180.999	140.335	97.903			2.43e-05	4.736e-07	4.865e-10	3.322e-10
630.112	149.396	152.269	151.164	159.12	147.628	141.661	144.313	148.733	144.092	149.838	147.186	145.197	22172.3	17539.2	11002	5804.79	2957.2	1500.81	941.46	494.598	310.947	179.894	145.418	97.903
660.111	150.28	150.501	152.932	157.573	147.628	145.418	143.429	146.744	142.324	145.86	146.081	146.744	22472.8	18058.6	11417.1	6068.44	3087.59	1564.24	987.207	512.941	322.881	192.049	145.639	99.008
690.112	155.805	152.048	151.164	156.91	148.512	143.429	144.534	145.418	143.429	148.07	144.755	151.164	22792.2	18518.9	11785.9	6279.05	3215.77	1613.52	1017.93	541.892	330.174	192.27	148.733	102.765
720.124	153.816	149.617	151.606	156.91	149.175	145.418	144.534	145.86	145.86	151.606	145.418	146.302	22976.9	18973.7	12211.6	6505.36	3320.75	1677.17	1055.05	550.511	341.445	198.016	151.606	100.555
750.126	152.711	150.501	152.048	154.7	147.407	144.976	142.324	153.153	145.639	148.512	146.081	148.07	23221.6	19427	12553	6747.79	3467.27	1751.42	1093.51	574.158	352.937	203.541	153.153	101.439
780.121	150.501	152.932	149.838	157.131	144.976	145.418	144.313	146.965	144.534	150.943	147.186	145.639	23449.9	19831.2	12960.3	6978.3	3568.05	1806.9	1132.18	588.302	358.904	207.961	155.584	100.555
810.13	149.175	152.49	150.943	159.12	148.291	144.755	141.882	148.291	144.534	149.175	151.385	150.501	23669.5	20199.8	13354.1	7214.99	3675.67	1862.37	1175.06	605.54	368.407	212.16	161.772	99.892
840.149	149.617	155.142	149.838	158.678	145.197	142.766	144.092	149.617	145.639	150.501	146.965	149.396	23840.2	20651.1	13668.4	7410.57	3809.38	1926.46	1202.02	623.662	382.33	217.464	160.667	100.776
870.15	151.385	154.921	150.722	155.805	149.617	143.871	145.418	147.407	141.219	149.396	148.733	148.291	23991.1	20886.9	14024.9	7635.99	3903.74	1976.4	1250.2	643.994	385.645	218.127	163.098	100.555
900.166	152.932	154.037	152.49	158.457	145.639	147.186	143.429	148.733	141.882	149.838	149.838	149.396	24079.9	21280.8	14380.2	7866.27	4014.24	2030.99	1285.78	662.558	398.242	223.873	163.319	101.218
930.165	151.827	155.142	151.385	158.015	147.849	146.523	143.871	147.849	144.092	147.849	152.048	148.512	24221.8	21541.3	14644.3	8051.69	4117.89	2083.15	1322.24	682.227	403.767	230.724	168.181	102.102
960.18	151.164	150.501	149.175	158.236	147.849	145.86	147.849	148.733	146.965	151.827	148.733	147.849	24270.9	21842.8	15007.7	8251.26	4252.92	2150.33	1355.84	699.244	410.397	236.912	173.706	106.301
990.177	151.164	149.838	153.816	160.225	150.28	149.617	148.07	145.639	145.86	146.965	144.534	147.849	24471.8	22143.1	15303.6	8456.57	4361.66	2204.25	1399.15	710.073	422.994	237.575	173.264	103.87
1020.18	151.606	150.059	152.49	158.236	144.755	144.313	146.081	148.07	141.219	148.733	148.07	146.965	24579.4	22292.3	15622.3	8652.81	4450.28	2259.95	1419.04	725.101	432.939	242.437	175.474	104.975
1050.22	149.175	153.153	150.501	159.12	149.175	145.418	144.976	150.722	145.418	151.164	151.385	149.175	24531.4	22539.6	15876.9	8844.86	4559.89	2300.39	1456.17	746.98	433.823	246.636	178.568	103.649
1080.22	151.827	152.711	152.711	155.805	146.302	146.523	148.07	152.048	143.65	149.175	148.733	147.849	24614.3	22781.8	16163.3	9040.45	4681.66	2374.87	1495.07	763.334	442.663	251.719	183.651	106.301
1110.22	150.722	151.164	154.479	160.667	148.512	146.744	148.954	147.849	145.197	148.954	148.954	149.617	24697.6	22955.7	16342.3	9202.66	4766.97	2410.45	1528.88	778.804	459.459	255.255	185.198	104.975
1140.23	152.49	156.026	152.932	159.562	148.954	144.534	146.302	149.396	145.197	153.374	150.28	149.838	24711.1	23123.2	16615.7	9406.42	4879.68	2468.13	1577.94	783.887	465.426	264.095	186.303	106.964
1170.24	151.827	154.921	154.7	160.446	147.849	145.86	147.849	148.07	144.755	149.175	148.291	149.396	24718.2	23303.8	16903	9595.38	4960.79	2521.83	1608.22	803.114	468.741	264.537	190.281	107.185
1200.24	154.479	150.943	154.258	160.225	150.28	142.987	144.976	146.523	144.092	152.49	147.628	148.512	24753.8	23407	17140.8	9722.67	5069.08	2545.7	1628.33	829.855	479.349	268.957	191.386	105.417
1230.26	151.827	150.722	151.606	158.899	148.954	145.418	145.197	149.617	142.766	149.838	147.407	150.28	24834.2	23545.8	17361.8	9903.67	5150.63	2592.77	1666.78	842.231	487.305	273.598	193.596	110.279
1260.27	152.49	151.827	153.816	158.236	148.733	148.07	146.302	149.617	146.744	148.512	147.628	147.628	24836.6	23711.1	17615.9	10058.2	5249.19	2653.77	1698.38	860.574	492.609	277.797	194.48	108.069
1290.27	153.595	154.258	150.059	155.584	146.744	147.849	146.965	149.838	145.418	151.385	149.175	147.407	24890.6	23833.7	17833.4	10254.2	5356.82	2707.47	1735.29	876.265	503.659	281.996	199.784	107.406
1320.28	151.385	153.374	152.49	161.993	145.639	145.86	150.501	150.722	141.44	148.954	150.28	146.523	24911.6	23950.7	18019	10428.1	5420.25	2752.55	1758.72	886.21	513.825	284.648	198.237	108.069
1350.28	151.827	153.374	155.584	161.993	151.164	145.639	145.418	149.175	145.86	149.175	148.733	149.396	24986	24192.4	18248	10571.1	5563.68	2793.66	1807.56	906.984	522.002	295.477	204.204	105.417
1380.31	148.512	153.816	150.501	159.12	149.396	145.197	139.451	148.954	143.871	148.291	149.838	150.943	25017.2	24221.6	18461.9	10772.6	5605.66	2847.59	1837.84	914.719	527.527	293.93	207.74	108.511
1410.31	153.374	153.816	157.352	161.109	146.081	146.744	146.081	149.396	146.302	150.059	151.164	148.512	25006.6	24356	18641.8	10928.9	5704.23	2908.36	1871.65	929.968	538.798	295.698	207.961	107.848
1440.31	150.501	149.838	152.711	160.446	146.523	143.208	147.849	150.059	145.418	149.838	150.722	148.512	25022.3	24480.8	18860.1	11066.1	5798.16	2940.41	1886.01	943.67	546.533	296.361	210.171	107.627
1470.31	151.385	155.363	150.722	160.225	147.849	144.534	146.081	153.153	144.313	151.385	150.722	150.28	25120.2	24622.5	18989	11224.1	5898.49	2975.32	1929.77	966.212	551.837	302.77	212.602	107.627
1500.33	152.269	156.247	154.7	158.678	148.512	147.407	145.86	147.628	145.86	153.595	148.733	149.396	25145.6	24640.4	19232.3	11347	5976.5	3029.47	1956.51	977.041	565.76	310.505	212.602	107.848
1530.32	153.374	151.827	154.037	162.877	149.175	147.628	146.744	148.954	144.755	148.954	148.512	147.628	25116.9	24773.4	19422.4	11506.4	6048.33	3074.11	1991.21	985.881	565.318	318.019	215.696	109.174
1560.33	152.269	153.816	154.7	160.667	150.722	146.965	146.523	152.048	145.418	149.838	150.501	150.28	25157.5	24919.1	19617.3	11687.1	6174.52	3114.55	2013.31	996.047	577.915	313.599	218.348	111.605
1590.35	153.816	156.247	154.921	161.33	152.048	146.302	145.418	148.512	149.396	153.374	149.617	148.07	25196.4	25096.3	19794.3	11847.4	6206.78	3148.37	2063.26	1027.65	586.313	321.113	223.431	109.174
1620.36	152.49	152.269	152.932	163.761	150.722	145.86	147.628	150.943	148.07	152.048	150.059	148.291	25272	25103.4	19907.5	12032.3	6322.59	3204.5	2097.95	1040.69	592.943	322.881	225.42	110.279
1650.35	153.816	156.247	151.164	161.33	152.711	149.175	148.954	149.617	146.744	154.258	151.385	148.512	25374.6	25125.5	20107.5	12149.7	6429.11	3244.5	2120.72	1057.48	604.214	326.859	227.851	112.047
1680.37	155.805	154.7	152.932	160.004	150.059	146.965	149.175	148.733	147.186	151.827	149.175	153.595	25262.1	25259.4	20248.2	12317	6501.38	3288.7	2153.2	1072.07	611.065	335.92	228.514	112.931
1710.38	155.142	158.899	158.457	163.54	150.059	152.048	147.407	150.28	147.628	151.385	149.175	150.501	25319.1	25387.4	20412	12402.1	6576.74	3327.82	2198.29	1083.56	623.662	338.351	233.155	111.163
1740.39	150.722	153.595	154.921	163.098	150.943	149.617	144.534	151.385	142.766	151.606	150.28	149.838	25362.8	25368.8	20530.9	12585.5	6649.45	3371.58	2236.52	1095.06	627.198	342.329	232.934	111.384
1770.38	153.374	156.247	155.142	162.656	152.711	147.186	144.976	149.175	150.059	152.932	152.269	150.28	25396	25391.4	20655.8	12705.7	6744.26	3417.99	2248.01	1108.54	631.397	349.401	235.365	113.594
1800.39	151.606	155.584	153.153	161.551	151.606	146.965	145.639	152.269	148.733	153.374	152.048	150.28	25361.1	25508.3	20844.9	12871.5	6811.66	3457.32	2288.9	1126.66	645.099	349.843	237.354	112.268
1830.4	151.385	157.352	156.689	158.899	149.617	148.733	148.733	152.49	145.197	151.827	149.838	149.838	25423.8	25617	20891.6	12972.9	6886.36	3509.48	2311.22	1132.85	645.541	352.053	239.122	113.815
1860.4	153.595	155.805	155.142	160.667	153.153	148.07	145.86	148.954	146.523	152.49	150.501	151.164	25467.6	25637.5	20984.6	13091.4	6988.68	3534.89	2335.53	1153.62	655.265	358.241	242.658	114.257
1890.4	151.827	161.109	152.932	162.877	149.838	148.954	150.501	153.374	145.418	153.595	153.153	150.722	25444.8	25647.5	21186.6	13214.5	7051.67	3566.5	2370.45	1170.86	661.895	362.882	244.868	113.373
1920.4	153.816	154.258	153.816	161.109	148.512	147.407	151.385	152.711	146.744	155.142	150.943	150.28	25498.8	25684.2	21335.8	13359.7	7082.83	3640.75	2393.21	1186.99	672.945	362.44	246.415	113.594

## Sheet: ED_Fig. 4e+f
time (s)	F 160 nM	F 80 nM	F 40 nM	F 20 nM	F 10 nM	F 5 nM	F 2.5 nM	F 1.25 nM	F 0.6 nM	F 0.3 nM	F 0.15 nM	F 0 nM	U 160 nM	U 80 nM	U 40 nM	U 20 nM	U 10 nM	U 5 nM	U 2.5 nM	U 1.25 nM	U 0.6 nM	U 0.3 nM	U 0.15 nM	U 0 nM
0	141.525	142.375	134.088	140.887	138.125	141.1	137.275	142.375	149.6	139.613	140.675	137.275	23833.2	22939	21270.4	17329.4	12670.3	8995.34	5266.39	3009.64	1550.4	899.3	466.012	73.525		USP42
29.908	155.975	157.675	140.887	139.4	141.525	144.925	143.012	145.775	150.875	144.075	138.975	138.338	25384.8	24510.8	24139.4	22445.7	19121	14740.7	9095	5305.49	2751.03	1564.42	771.375	76.5
59.935	161.287	157.037	141.525	144.713	144.287	145.35	142.8	147.262	151.938	147.05	140.887	136.637	25900.1	25242.7	25002.1	24214.6	22504.2	19008.3	12690.3	7590.93	3975.45	2222.96	1092.25	76.925		conc (nM)	Ub-RhoG		Fubi-RhoG
89.953	171.7	165.325	144.5	144.287	145.137	149.6	144.5	144.925	153.425	145.562	142.8	134.088	26150.2	25603.5	25448.2	24783	24076.9	21901.3	15817	9769.9	5229.84	2928.25	1426.94	77.775			kobs (s-1)	error (s-1)	kobs (s-1)	error (s-1)
119.943	180.412	167.238	148.113	144.075	144.925	146.2	144.5	145.562	150.45	143.438	142.588	136.213	26305	25844	25807.5	25203.6	24653.6	23515.2	18401.9	11780.4	6481.89	3624.61	1755.25	76.7125		160
149.951	187.213	170.637	152.363	143.225	146.2	146.838	144.075	144.925	151.512	143.225	140.25	137.7	26269.9	25889.5	26101.4	25391.6	24974.1	24474	20403.4	13648.2	7696.32	4322.89	2088.88	74.5875		80
179.974	200.6	179.562	151.512	144.925	144.287	144.925	146.412	144.713	153.425	146.2	141.525	136.637	26494.3	25984.9	25984.3	25630.5	25132.6	24965.6	21988.4	15333.4	8899.5	5013.3	2448.21	77.9875		40
209.968	210.375	176.8	154.275	143.012	145.562	147.05	145.137	146.625	155.338	144.075	140.463	135.363	26500.5	25997.9	26065.5	25644.5	25293	25282.8	23127.2	16767.5	10032.1	5706.9	2791.82	79.2625		20			1.50025e-06	9.94374e-09
239.972	219.938	181.688	157.887	145.562	146.625	148.537	145.988	144.075	151.088	144.075	140.675	135.363	26532.1	26072.7	26019.3	25607.1	25348.3	25436.2	23969.4	18096.7	11096.1	6390.51	3166.25	80.1125		10			8.49467e-07	9.69246e-09
269.996	234.175	189.125	156.4	146.625	145.137	148.537	145.562	145.988	150.875	145.775	140.037	137.7	26479.2	26018.3	25977.5	25693.6	25386.3	25499.4	24619.6	19227.4	12149	7037.79	3500.51	77.5625		5			5.31597e-07	8.11284e-09
299.99	247.137	195.075	153.637	149.6	145.137	146.838	146.838	146.625	151.088	142.588	141.1	132.812	26548.3	26052.1	26042.9	25664.5	25407.8	25611.3	25001.3	20127.6	13123.6	7720.55	3838.39	79.6875		2.5	0.00914167	0.000616092	3.42287e-07	7.58095e-09
330.006	259.462	199.113	162.775	146.838	146.2	150.238	144.287	144.287	150.238	143.225	137.912	133.875	26631.3	26042.5	25942.8	25744.8	25405.2	25695.9	25374.6	20990.8	14085.4	8330.42	4191.56	79.2625		1.25	0.00447681	3.5898e-05	2.34601e-07	7.05442e-09
360.017	269.025	206.338	164.262	153	149.175	148.113	145.562	145.35	148.537	145.775	141.1	135.575	26588.2	26102.2	25983	25692.1	25423.9	25648.5	25516.2	21597.9	14957.9	8959.85	4535.39	80.325		0.625	0.00247338	2.2282e-05	2.02775e-07	6.9445e-09
390.038	282.837	208.25	162.35	151.088	147.688	149.387	146.625	145.562	149.812	143.012	140.463	134.938	26605.4	26008.5	25904.6	25741.6	25515.3	25670.2	25829	22199.9	15764.7	9590.12	4885.16	79.2625		0.3125	0.00127284	7.46843e-06	1.8487e-07	5.98726e-09
420.045	294.312	213.775	170.637	151.725	150.025	149.812	143.225	143.65	151.512	144.075	140.25	134.088	26563.6	26051.4	25900.3	25799.4	25573.5	25854	25946.7	22697.5	16524.8	10172.2	5207.52	82.45		0.15625	0.00058502	1.90651e-06	1.31017e-07	6.08431e-09
450.047	308.55	215.688	170.425	151.3	148.325	146.838	143.438	147.9	150.238	146.625	139.825	135.575	26516	26007	25938.4	25850.8	25569.5	25813.9	25999.4	23139.5	17263.7	10742.7	5553.69	82.45		0	5.69401e-07	6.54008e-09	8.91571e-08	6.85941e-09
480.061	320.238	225.25	174.463	155.338	151.088	151.725	144.075	147.475	152.363	145.988	141.525	132.175	26542.1	25923.5	25927.3	25855.3	25612.8	25796.2	26018.9	23353.1	17992.8	11350.9	5885.82	82.45
510.073	333.2	229.5	174.463	158.312	150.238	152.787	143.863	147.262	149.175	141.738	140.25	134.3	26498.5	26021.5	26081	25880.2	25656.2	25824.3	26195.9	23677.2	18509.4	11870.7	6190.55	84.3625
540.075	342.975	233.537	177.863	160.225	150.45	149.387	143.225	144.713	147.9	147.05	139.825	134.3	26448.2	25976.8	25968.1	25863	25577.3	25838.1	26268.2	23952.8	19049.1	12414	6523.11	82.875			Ub-RhoG		Fubi-RhoG
570.088	358.7	245.225	178.287	158.312	148.537	149.175	145.137	144.287	148.75	144.925	143.65	131.963	26397.4	26039.5	26016	25965.2	25664.5	25935.2	26364.9	24253.3	19621.6	12893.6	6853.55	82.6625			kobs / [E] (nM-1 s-1)	error (nM-1 s-1)	kobs / [E] (nM-1 s-1)	error (nM-1 s-1)
600.097	367.837	245.438	180.838	158.525	152.575	150.238	146.412	145.137	149.387	142.162	142.162	133.875	26492.2	26046.3	25938.4	25909.9	25816.4	25873.8	26381.5	24324.5	20168.4	13406.4	7185.05	83.0875			0.003623	5.145e-05	6.867e-08	1.722e-09
630.111	381.438	252.45	185.3	161.713	157.037	153.85	145.562	142.8	150.025	143.863	138.338	132.6	26483.2	25918	25949.7	25969.6	25739.1	25870.8	26418.6	24405.4	20549.4	13896	7502.74	82.025
660.111	393.337	260.525	191.463	162.775	156.613	153.213	150.025	147.05	150.45	142.588	141.95	136	26545.9	25912	25991.7	25940.3	25777.3	25974.9	26602.5	24617.7	21019.7	14331.9	7803.85	83.0875
690.118	406.725	260.1	191.675	162.775	155.975	153.637	144.5	145.988	154.062	144.925	138.975	133.025	26474.5	25987	26048.9	26042.5	25775.6	25914.4	26526.2	24740.1	21372.4	14784.5	8079.46	85.85
720.147	423.725	268.812	193.162	164.05	157.25	153.85	148.325	144.075	152.363	145.35	142.588	134.725	26432.5	25945	26097.8	26089.9	25783.9	26010.2	26648.1	24842.7	21759.8	15217.8	8416.49	85.2125
750.145	435.837	275.825	191.037	166.387	155.975	151.512	145.775	146.625	152.575	143.863	140.463	135.575	26425	25960.3	26057.2	26062.5	25826.2	26067.4	26700.4	24984.3	22074.3	15692.9	8742.67	87.55
780.142	444.762	278.375	196.988	165.537	153.637	155.55	147.688	144.925	151.3	145.775	137.912	134.088	26411.2	26022.1	26078.4	26084	25960.9	26156	26650.9	25026.3	22398.3	16120.2	9037.41	86.7
810.15	455.6	285.175	201.45	168.088	159.8	154.275	144.075	151.088	151.512	143.65	142.375	134.088	26471.8	26037	26136.4	26220.6	25917.3	26101.8	26816.9	25250.5	22779.6	16479	9317.91	85.6375
840.173	468.562	295.587	202.938	168.725	158.738	153.425	147.688	145.562	152.787	144.287	140.887	136.637	26435.8	25956.9	26175.1	26185.1	26016.6	26108.8	26886.8	25276	23041.4	16839.6	9606.91	88.4
870.176	477.913	295.163	205.488	174.675	161.075	158.738	148.537	146.625	152.15	146.2	143.012	136.637	26454.8	26066.3	26121.8	26116.2	25918.8	26158.8	26814.5	25340.4	23310.4	17275	9905.48	87.7625
900.182	490.45	300.262	209.312	172.338	164.05	157.037	148.113	147.475	153.425	145.562	138.975	135.787	26396.1	25999.2	26112	26222.7	26052.7	26268.6	26919.5	25449.4	23495.5	17609.9	10202.5	88.4
930.2	497.038	303.875	211.65	172.975	164.688	158.312	150.662	146.625	154.7	144.925	143.65	131.537	26469.8	26116.7	26207.2	26259.3	26130.9	26249.9	26980.1	25468.5	23695.7	17891.4	10461.8	88.1875
960.214	511.062	310.25	213.35	176.162	162.562	157.675	150.238	147.262	154.062	146.2	142.162	134.512	26463	26008.7	26205.3	26255.7	26102.2	26252.7	26914.4	25473.4	23945.8	18273.3	10726.1	90.95
990.207	524.025	317.475	215.9	175.312	165.113	159.375	150.025	150.025	153.85	144.5	141.95	132.812	26435	26071.6	26174.9	26231.2	26067.2	26285.6	27038.5	25503.6	24124.9	18579.3	11014.1	91.375
1020.22	536.35	322.575	220.363	177.225	164.9	156.613	150.45	151.938	152.363	148.113	143.225	135.15	26368.5	26058.5	26259.3	26224.8	26034.9	26248.2	26964.8	25538.9	24267.5	18890.4	11267	91.8
1050.23	553.35	329.8	223.762	181.262	165.325	160.438	149.387	151.512	152.575	147.9	143.863	133.45	26388	26038.7	26140.7	26217	26133.5	26266.3	27057.8	25553.1	24384.2	19145.8	11505.8	92.4375
1080.23	559.3	332.988	222.7	178.925	166.6	159.162	152.575	148.963	154.275	145.988	141.525	134.512	26454.8	25959.8	26279.9	26278.6	26101.8	26189.8	27082.7	25580.8	24558.4	19420	11762.1	91.375
1110.24	567.163	337.875	227.162	181.9	167.238	160.225	150.662	149.812	156.188	147.475	144.075	136.425	26419.1	25907.4	26180	26298.8	26072	26230.8	27073.1	25654.7	24746.3	19736.4	11998.6	92.8625
1140.26	576.725	343.4	225.675	188.7	166.387	161.075	153.85	153.213	155.338	146.625	145.35	135.787	26380.4	26008.5	26081.8	26269.9	26121.6	26222.7	27074.4	25594.6	24836.2	19983.5	12313.3	94.5625
1170.27	589.263	348.925	232.688	184.875	169.787	162.35	151.938	151.938	152.787	147.9	143.225	135.787	26391.4	25981.3	26127.9	26219.1	26089.7	26312	27113.5	25528.5	24902.2	20311.2	12510.1	93.2875
1200.29	605.2	351.688	234.812	188.912	172.125	161.713	150.875	146.412	155.975	147.05	144.5	137.912	26406.3	25980.5	26112.4	26352.1	26229.5	26326.6	27067.8	25615.8	25056.5	20521.1	12768.1	97.75
1230.28	612.212	357	234.812	190.613	169.787	160.65	155.125	150.875	152.575	151.938	145.988	135.787	26329.6	25973.5	26139.4	26294.1	26195.7	26323.9	27109.9	25702.9	25079.9	20741.9	12994.4	96.05
1260.29	621.562	364.438	236.938	187.85	173.613	165.325	153	151.512	155.125	146.625	142.162	138.338	26473.2	25991.9	26208.9	26385.1	26253.1	26363.6	27180.5	25730.8	25273.5	20914.5	13295.1	95.4125
1290.31	632.612	372.725	238.85	190.825	170.85	164.9	156.188	151.512	156.613	145.988	144.713	134.938	26455.8	26115.6	26302	26304.7	26206.6	26380.6	27249.7	25733.1	25244.8	21149.5	13501.6	96.05
1320.3	641.538	374.212	239.912	187.213	169.787	161.5	156.188	151.725	157.463	149.6	143.65	137.488	26552.9	26105.2	26201.5	26386.5	26224.8	26442	27183	25734.2	25369.5	21399.6	13691.2	94.9875
1350.31	653.225	378.25	249.688	194.863	175.1	167.238	156.825	150.025	156.825	148.325	144.5	137.488	26462	25994.5	26194.5	26332.4	26117.7	26415	27228.5	25773.3	25465.8	21527.7	13968.9	96.9
1380.34	664.275	385.9	250.113	192.738	172.338	165.537	154.7	153	154.062	150.875	144.925	136.425	26366.2	26081.6	26224.6	26263.9	26239.9	26368.7	27159.2	25802.2	25450.3	21712	14142.3	95.4125
1410.35	672.138	383.988	252.238	192.738	175.312	161.075	158.738	153	155.975	152.15	139.825	137.912	26449	26106.5	26214.6	26300.3	26214.8	26380	27253.3	25821.1	25548	21941.5	14374.4	97.1125
1440.35	681.062	393.55	250.113	197.625	170.85	165.75	155.762	149.387	157.037	149.175	143.65	136.85	26504.7	25999	26237.8	26299.8	26218.7	26433.1	27250.6	25760.7	25667.9	22096.8	14566	101.787
1470.35	695.725	406.725	257.762	198.688	177.863	167.025	157.675	154.488	157.463	151.088	143.012	136.213	26438.2	26097.8	26250.8	26275.6	26206.3	26346.2	27113.7	25798.8	25652.2	22289.8	14837.8	98.175
1500.37	697.638	408.637	260.312	198.9	180.2	167.025	155.762	152.363	160.65	151.938	145.137	135.575	26386.3	26066.7	26148.8	26289.4	26217.4	26409.9	27263.8	25866.3	25733.1	22338.2	14979.5	98.8125
1530.38	712.513	406.087	259.462	201.662	180.625	169.15	158.1	151.088	158.95	151.3	144.075	135.363	26450.1	26018.9	26263.1	26258.6	26222.5	26266.1	27229.5	25768	25699.3	22572.6	15195.7	102.638
1560.38	721.65	417.137	261.587	201.238	182.325	166.6	160.65	150.662	160.65	148.75	145.988	139.613	26475.8	26016.4	26205.9	26371	26250.5	26445.2	27269.3	25894.2	25734.4	22696.5	15414.1	100.3
1590.39	732.487	413.525	267.325	202.3	176.588	169.787	158.525	153.85	157.037	152.15	146.2	136.637	26496.6	25981.7	26221.7	26340.4	26278.8	26408.7	27230.8	25827	25799.4	22795.3	15610.9	102.213
1620.4	745.875	418.2	270.725	202.725	180.2	170.425	155.762	150.45	157.463	149.6	147.05	135.787	26473.7	26072	26290.9	26422.9	26316	26501.1	27178.5	25834.7	25756.1	22992.5	15754.3	102
1650.4	760.538	426.275	272.212	203.15	179.35	169.15	158.1	155.125	159.375	150.45	145.137	141.312	26443.9	26025.5	26219.5	26355.7	26293	26388.2	27258.4	25784.1	25806	23119.6	15943	101.575
1680.41	763.938	432.225	274.55	210.375	185.938	170.637	155.338	156.4	159.588	154.275	147.475	136.637	26476.7	26021.9	26236.5	26277.3	26185.5	26463.3	27251.2	25918.6	25919.7	23235	16226.3	105.4
1710.42	780.725	442.212	274.55	204.85	182.537	172.762	155.975	154.7	160.225	153.213	144.925	137.912	26437.1	26014.9	26238.2	26364.7	26246.5	26428	27292.7	25877.6	25876.5	23436.2	16348	103.487
1740.43	793.05	440.512	280.925	209.738	184.45	175.312	159.162	153.637	161.287	152.575	146.2	134.938	26546.8	26095	26316	26337.5	26313.9	26544	27327.3	25925	25972.6	23443.6	16536.8	103.275
1770.43	791.987	442.212	278.8	210.8	184.662	174.675	160.225	153.425	157.463	152.363	143.65	134.512	26437.1	25960.3	26288.8	26279.7	26256.7	26314.5	27248.5	25903.1	26002.8	23594.5	16658.1	105.4
1800.44	801.763	455.175	278.375	213.137	182.325	171.912	161.925	154.912	160.863	150.025	145.775	141.525	26452.6	26064.6	26216.8	26387.8	26339.8	26429.5	27294.8	25849.1	25939.7	23588.3	16868.9	105.188
1830.45	808.138	457.725	285.175	211.225	184.875	170.85	159.588	157.25	162.35	151.088	147.475	142.8	26488.8	26026.6	26287.7	26273.5	26315.4	26434.8	27308	25905.5	25977.3	23808.7	17069.9	104.763
1860.45	825.562	458.575	288.788	216.537	187.85	170.425	158.738	154.275	162.137	151.088	149.6	138.975	26440.7	25995.3	26163.8	26351.7	26236.5	26254	27187.2	25884.2	26007.9	23829.8	17163.2	105.825
1890.45	824.288	468.137	287.512	214.838	187.637	172.55	161.713	156.188	162.988	153	147.688	140.887	26428.6	25980.7	26159.2	26278.2	26303.5	26475.6	27237.8	25873.8	25889.3	23917.1	17383.8	104.975
1920.46	839.587	466.225	292.613	213.988	189.125	175.1	160.65	153.637	157.887	150.238	145.988	139.4	26429.7	25995.3	26176.2	26349.2	26249.5	26396.1	27343.7	25873.8	25997.2	23952.8	17539.3	106.463
1950.48	860.2	472.175	294.1	216.537	190.825	172.338	161.287	154.912	161.287	155.762	143.012	136.213	26371.7	25997.5	26203.6	26346	26320.9	26383.2	27316	25877.2	25977.3	24068.4	17704.4	108.8
1980.49	861.688	474.725	299.2	218.875	185.938	175.525	162.137	155.762	157.463	152.787	146.838	138.125	26439	25987.9	26234.6	26361.3	26238.9	26390.6	27233.4	25829.8	26044.8	24210.8	17858.3	108.588
2010.49	873.8	485.562	301.113	219.3	188.488	174.25	163.625	156.613	163.625	150.238	148.537	138.975	26469	26063.3	26301.3	26289	26289.9	26398.5	27287.1	25908	26051.7	24246.2	17970.3	107.1
2040.52	885.062	490.875	300.262	220.575	189.338	176.375	160.225	157.463	164.262	153.425	144.713	136.213	26497.7	26082.5	26236.7	26369.1	26329.6	26416.5	27323.7	25975.4	26031.9	24285.8	18206.6	108.375
2070.52	887.188	489.387	306.85	224.188	189.338	173.613	161.075	155.55	162.775	154.488	148.75	140.463	26473	26037.8	26216.8	26349.6	26268.2	26472.6	27330	25919	26097.5	24346.1	18343.4	106.888
2100.52	896.962	495.975	304.725	225.675	187.85	178.713	160.438	158.738	160.65	152.15	148.325	137.912	26432.7	25995.1	26220.4	26364.9	26384.6	26466.9	27380.4	25897	26111.6	24358.9	18442.2	106.037
2130.52	903.337	500.65	305.363	227.375	195.287	179.137	163.2	156.188	162.137	153.85	148.537	139.825	26347.7	25953.9	26292	26329.6	26358.3	26509.6	27347.5	25977.7	26194.9	24538.2	18645.6	110.925
2160.55	917.788	505.962	310.25	224.4	194.012	175.1	164.475	158.738	159.375	155.125	149.387	142.375	26427.1	25991.9	26272.4	26406.7	26340.2	26502.2	27394.2	26007	26198.7	24596.9	18848.5	106.037
2190.55	924.163	514.038	314.288	224.188	194.012	174.463	164.262	160.438	161.5	155.338	145.988	141.1	26434.8	25987.9	26238.7	26365.1	26394.4	26507.2	27351.7	25992.8	26128.8	24603.7	18900.8	108.375
2220.56	931.6	515.737	313.012	229.925	195.713	179.35	164.688	162.775	162.562	154.275	146.412	141.525	26433.9	25971.3	26258.8	26341.7	26322	26562.7	27282.7	26037.4	26183	24656.2	19015.3	110.925
2250.56	950.938	520.2	321.512	232.475	192.525	182.537	162.988	159.375	162.988	153.213	150.238	136.213	26431.6	25916.9	26347.9	26397.2	26361	26449.7	27411	25994.9	26197	24686.5	19150.9	110.287
2280.59	958.8	521.688	316.413	231.412	191.887	178.287	165.113	158.95	160.863	150.45	147.9	138.338	26373	25967.3	26276.9	26349.8	26352.8	26497.7	27346.2	25992.4	26218.7	24770.7	19238.9	111.775
2310.59	958.8	530.612	319.6	233.325	195.5	177.863	162.988	161.075	162.562	155.338	151.512	141.95	26322.4	25872.7	26301.8	26345.3	26296.5	26436.3	27340.7	25932	26177.5	24677	19292.9	109.438
2340.6	970.7	532.525	318.962	231.2	194.225	177.863	166.175	160.012	162.137	151.725	152.363	140.887	26311.1	25951.8	26196.8	26333.2	26305.6	26373.4	27292.9	25871.5	26159.2	24750.3	19488.4	114.75
2370.62	973.675	532.1	320.663	230.988	192.738	178.287	164.688	158.525	161.075	153.85	147.9	138.55	26367.8	25831.5	26153.9	26291.8	26346.4	26380.8	27304.5	25898	26145.2	24805.1	19602.9	111.775
2400.62	978.775	536.775	325.762	237.15	194.438	178.075	163.625	158.738	164.9	156.4	148.113	138.55	26335.5	25945.4	26184.5	26317.3	26291.8	26450.1	27321.1	25927.1	26139.4	24886.1	19727.9	110.713
2430.63	997.475	538.475	324.488	234.6	190.825	182.75	168.725	157.675	165.537	156.613	147.05	141.525	26319.2	25848.1	26191	26295.6	26324.3	26393.8	27349.2	25910.8	26191.3	24863.3	19812.7	115.175
2460.64	998.962	553.775	330.863	238.213	195.713	179.562	163.625	158.1	160.65	154.7	148.537	143.012	26249.9	25888.2	26198.9	26318.8	26364.5	26371.9	27325	25926.9	26147.7	24974.9	19957.8	113.263
2490.65	1016.17	545.7	323.212	233.325	191.887	183.175	162.562	161.713	158.1	154.062	150.45	141.738	26248.4	25831.5	26146	26207.6	26314.9	26343.2	27258.4	25855.5	26116.5	24935	20019.6	115.175
2520.66	1021.06	556.75	332.775	237.15	201.025	181.9	167.45	161.075	161.925	152.787	148.537	140.463	26220.8	25776.2	26164.9	26175.5	26293.3	26392.7	27266.1	25879.7	26141.8	24928.8	20081.9	112.838
2550.65	1029.14	562.062	340.425	238	201.45	179.137	166.175	161.287	161.713	154.912	146.412	138.762	26205.7	25833.6	26067.4	26282	26285.8	26404	27188.5	25946	26138.1	25033.6	20204.5	113.263
2580.65	1039.12	562.487	336.812	239.062	201.238	179.775	167.238	159.588	163.838	157.037	152.363	140.25	26173.8	25782.2	26109	26144.1	26310.5	26409.7	27237.2	25925.8	26047.4	24904.2	20313.5	112.412
2610.67	1038.49	561.425	338.3	243.1	198.475	181.9	168.088	158.95	162.775	150.875	148.113	141.95	26087.1	25822.8	26046.3	26204.4	26281.2	26325.6	27316.2	25907.4	26129	24986	20351.8	113.688
2640.66	1045.92	575.663	340	240.762	198.9	181.475	162.775	160.225	162.988	156.4	147.688	138.125	26137.3	25841.5	26157	26083.1	26156.8	26285	27257.6	25856.2	26109	25083.7	20542.4	116.025
2670.66	1057.19	577.788	343.188	242.037	201.025	179.35	165.963	161.713	164.475	155.125	150.662	141.738	26187.4	25778.6	26094.8	26234	26212.5	26360.6	27344.5	25926.5	26171.5	25082.4	20623.1	116.025
2700.66	1060.59	579.275	344.462	246.075	203.787	183.812	166.6	161.075	165.963	156.613	149.175	138.762	26176	25812	26098.2	26184.9	26199.1	26288.8	27324.1	25803	26150.5	25091.2	20708.8	114.325
2730.68	1079.29	589.688	348.075	246.5	200.812	183.387	162.775	161.5	165.963	158.525	149.812	140.463	26101.4	25757.8	25976.4	26154.5	26250.1	26405.2	27282.2	25837.7	26118.4	25115.6	20775.1	118.787
2760.68	1080.14	589.475	347.225	246.5	205.488	184.875	165.963	158.738	163.625	156.188	147.475	142.588	26140	25748.4	26030.8	26072.9	26207.2	26332.2	27321.8	25912	26071.6	25158.1	20851.3	115.175
2790.69	1094.38	592.237	353.387	247.562	206.338	182.75	170	163.838	165.325	155.125	149.812	141.95	26089.9	25688.5	26075.5	26122	26241.2	26270.1	27242.9	25891.4	26081.2	25198.9	21009	120.062
2820.7	1112.65	601.8	355.087	243.95	204	181.05	162.775	157.25	167.025	155.55	148.963	140.887	26142.6	25764.3	26018.7	26204	26204	26345.8	27233.4	25890.4	26112	25118.6	21040.9	117.3
2850.7	1117.96	596.913	357.425	247.562	205.488	182.75	167.662	159.375	163.412	155.55	150.025	142.588	26112.2	25763.7	26001.9	26108	26237	26283.1	27276.7	25828.7	26081.4	25181.7	21138	117.938
2880.7	1114.35	607.538	360.613	246.287	206.55	182.963	167.238	163.412	162.775	155.55	147.688	135.363	26043.8	25734.8	25968.3	26088.4	26214.8	26304.1	27146.2	25817.5	26081	25159.4	21192.8	117.725
2910.71	1117.75	615.4	357.425	251.6	206.338	185.3	167.875	162.775	163.2	158.525	150.45	141.1	26095.6	25693.6	25932.9	26186.6	26266.5	26341.1	27238.5	25822.2	26076.1	25146.2	21257.2	117.725
2940.73	1134.54	616.25	361.887	252.45	206.338	184.875	166.812	158.525	159.162	158.95	148.113	140.675	26054.4	25667.5	25926.1	26112.2	26179.4	26218.9	27223	25820.2	26155.1	25215.9	21355.8	119.425
2970.74	1140.28	614.763	362.95	250.963	205.7	186.363	167.875	162.562	165.537	155.975	152.363	142.375	26003.2	25620.3	25999.2	26196.4	26194.5	26253.5	27109.3	25769.2	26076.5	25246.1	21381.5	120.912
3000.75	1151.96	622.2	363.163	251.812	204.85	184.875	171.7	161.5	166.812	158.525	149.812	141.312	25950.5	25673	25895	26141.1	26189.1	26211.2	27165.6	25837.2	26080.8	25220.8	21492.2	121.125
3030.76	1147.29	623.475	362.95	256.488	206.125	186.575	168.938	163.2	164.475	155.125	152.363	138.338	25885.7	25606.2	25971.8	26168.1	26105.6	26172.8	27176.4	25784.8	26166.8	25169.6	21628.9	119.638
3060.78	1160.67	627.3	371.875	256.275	208.25	185.938	172.55	161.287	167.238	154.7	150.662	139.613	25919.3	25651.7	25952.8	26090.3	26235.5	26217.2	27169	25810.7	26161.3	25289.4	21731.7	119.638
3090.78	1183.2	633.038	378.462	256.488	206.762	184.238	166.387	158.738	164.475	154.912	148.113	142.162	25901	25548.9	25933.1	26098.6	26091.2	26148.5	27140.9	25791.8	26144.3	25188.3	21710.9	119.213
3120.8	1181.29	640.9	372.087	257.762	211.863	184.875	170.213	163.412	166.812	157.25	150.875	141.95	25861.2	25615.6	25962.8	26143	26148.8	26139.6	27206	25821.7	26161.1	25311.5	21773.2	121.763
3150.82	1191.28	640.9	371.238	259.887	207.4	190.825	165.113	160.225	162.988	156.825	150.662	138.975	25980.9	25616.9	25903.5	26086.1	26181.5	26277.5	27184.5	25759.7	26154.1	25305.3	21874.5	120.7
3180.82	1198.71	641.538	383.35	254.363	210.8	189.338	170.213	162.137	164.475	157.037	148.113	143.863	25905.2	25635.4	25908.2	26125.6	26150.7	26255	27247.4	25768.6	26131.1	25327.5	21950	121.763
3210.8	1209.12	652.375	381.65	261.163	210.375	187.213	170.637	158.738	166.175	157.25	150.662	142.588	25904.2	25559.5	25872.7	26058	26193.4	26257.3	27176.8	25838.1	26098.4	25309.8	22013.3	123.888
3240.82	1207.85	653.225	379.1	263.075	208.887	189.55	169.575	160.65	164.688	159.162	151.938	143.863	25887	25648.1	25971.5	26110.3	26217.6	26204	27247.8	25769.7	26203.6	25342.1	22067.3	124.95
3270.83	1212.74	652.8	376.125	260.738	211.225	186.787	170.425	161.713	167.238	159.162	148.75	139.825	25861	25538.7	25948.4	26159	26175.5	26269.2	27237.8	25817.5	26193.8	25361.5	22157.4	118.362
3300.83	1227.4	658.325	386.962	264.775	212.713	191.25	170.637	161.713	169.363	157.463	149.812	140.675	25851.7	25601.2	25963.9	26050.8	26242	26238.4	27255	25786.5	26140.9	25318.1	22209.7	123.675
3330.83	1224.85	669.587	388.45	269.875	215.05	189.125	170.637	161.075	165.75	158.95	150.025	143.863	25794.3	25514.7	25963.9	26138.3	26179.4	26197.4	27240	25770.9	26189.8	25441.8	22244.9	122.612
3360.84	1246.53	663.85	387.6	268.387	213.562	189.975	169.363	165.325	167.025	157.25	147.262	140.463	25804.7	25605.4	25926.5	26078.6	26110.9	26243.1	27214	25864	26169.6	25442	22267.2	125.588
3390.87	1246.53	671.5	391.85	269.663	217.387	188.488	169.363	161.713	164.688	157.887	147.475	141.525	25872.7	25624.3	25922.7	26029.5	26151.3	26225.9	27226.3	25768.4	26263.9	25394.8	22342.5	126.438
3420.86	1252.47	683.4	389.725	269.238	212.075	187.637	169.575	160.012	167.238	158.525	150.025	139.613	25852.3	25542.5	25891	26046.1	26186.6	26173.6	27177.7	25799.2	26217.2	25401.4	22455.5	123.675
3450.88	1267.35	684.888	394.4	269.875	215.05	190.825	169.363	160.012	167.45	156.825	151.725	140.887	25804.3	25487.7	25890.8	26010.6	26135	26085.9	27206.8	25854.7	26172.1	25388.7	22464.4	126.862
3480.89	1268.2	689.35	395.038	269.45	216.75	191.463	173.613	165.75	167.662	158.95	147.688	143.012	25745	25554.8	25910.1	26078	26137.3	26188.1	27242.1	25783	26278.2	25397.4	22591.3	125.162
3510.89	1276.7	692.962	396.525	272	217.6	187.425	169.787	166.387	165.537	159.375	151.938	137.275	25787.1	25632.8	25876.8	26103.3	26187.9	26229.5	27188.5	25809.6	26215.7	25484.9	22597	124.95
3540.89	1280.74	694.237	400.137	271.788	214.625	189.975	172.975	166.812	164.05	158.525	150.662	140.675	25808.5	25501.7	25896.7	26053.6	26058	26123.7	27258.7	25773.3	26267.1	25422.9	22627	127.287
3570.89	1287.11	699.125	402.688	272.85	216.75	192.1	172.125	163.838	166.6	160.012	151.3	143.225	25757.5	25592	25881	26008.1	26140.3	26141.1	27239.1	25770.3	26182.3	25504	22693.9	124.737
