# Supplementary material for: Molecular basis for ubiquitin/Fubi cross-reactivity in USP16 and USP36
Source: Nat Chem Biol. 2023 Jul 13;19(11):1394–405. doi: 10.1038/s41589-023-01388-1 (PMC10611586; doi:10.1038/s41589-023-01388-1)
Supplement: Supplementary file 18 — Numerical source data. [file 41589_2023_1388_MOESM18_ESM.xlsx]

## Sheet: Titlepage
Molecular basis for Ubiquitin/Fubi cross-reactivity in USP16 and USP36
Numerical raw data for Extended Data Figure 5

## Sheet: ED_Fig. 5a
Ub-MesNa				Ub-PA
mass (Da)	abundance (a.u.)			mass (Da)	abundance (a.u.)
1000	6.4e-05			1000	0.0001
3080	0			6504	0
3082	0.107904			6505	0
3083	0.155712			6506	0.0748
3084	0.06592			6507	0.1696
3085	0			6508	0.2943
4068	0			6509	0.4244
4069	0.048704			6510	0.5306
4070	0.094464			6511	0.5802
4071	0.205056			6512	0.5561
4072	0.23264			6513	0.4536
4073	0.1472			6514	0.3067
4074	0.040576			6515	0.1509
4078	0			6517	0
4615	0			8501	0
4616	0.0592			8502	0.0163
4617	0.112064			8503	0.0912
4618	0.150592			8504	0.271
4619	0.177664			8505	0.4691
4620	0.250432			8506	0.6391
4621	0.38048			8507	0.7249
4622	0.568576			8508	0.711
4623	0.73376			8509	0.5804
4624	0.675648			8510	0.3968
4625	0.415424			8511	0.1548
4626	0.143552			8512	0
4627	0.029952			8513	0
4628	0.084352			8523	0.0124
4629	0.090624			8524	0.0144
4630	0.048896			8526	0.0279
4631	0.040192			8527	0.0205
4632	0			8533	0.0203
4710	0			8534	0.0967
4712	0.037568			8535	0.9133
4713	0.05344			8536	3.0255
4715	0			8537	7.5178
6592	0			8538	15.4691
6593	0			8539	26.9583
6594	0.077632			8540	41.8568
6595	0.19264			8541	59.196
6596	0.297024			8542	76.69
6597	0.379008			8543	91.2155
6598	0.411904			8544	99.8015
6599	0.38784			8545	100
6600	0.31328			8546	92.4043
6601	0.192832			8547	78.6843
6602	0.135424			8548	61.6587
6603	0.07328			8549	44.4303
6604	0			8550	29.2896
8619	0			8551	17.4139
8620	0			8552	9.072
8621	0.094656			8553	4.009
8622	0.930944			8554	1.2192
8623	2.87514			8555	0.4283
8624	7.0848			8556	0
8625	14.5386			8557	0
8626	25.5564			8558	0
8627	40.1825			8559	0.0204
8628	57.382			8560	0.0937
8629	74.9869			8561	0.2541
8630	89.8968			8562	0.4217
8631	98.982			8563	0.6115
8632	100			8564	0.7865
8633	92.9644			8565	0.8991
8634	79.6741			8566	0.9158
8635	62.8252			8567	0.825
8636	45.2822			8568	0.6612
8637	29.6477			8569	0.447
8638	17.3555			8570	0.2048
8639	8.92627			8571	0.0888
8640	3.75642			8572	0.0101
8641	1.09606			8573	0
8642	0.335744			8592	0
8643	0.082368			8593	0.0127
8644	0			8594	0.0341
9154	0			8595	0.0961
9156	0.044288			8596	0.1455
9157	0.129728			8597	0.1724
9158	0.189952			8598	0.1824
9159	0.225408			8599	0.1761
9160	0.234496			8600	0.1257
9161	0.214848			8601	0.0338
9162	0.17056			8602	0
9163	0.086464			8603	0
9164	0			10000	0.0001
9165	0
9197	0
9198	0
9199	0.04736
9200	0.149888
9201	0.251456
9202	0.346624
9203	0.420608
9204	0.472832
9205	0.469248
9206	0.37632
9207	0.259008
9208	0.098432
9209	0.020672
9210	0
9211	0
9243	0
9244	0
9245	0.047232
9246	0.081728
9247	0.118144
9248	0.13952
9249	0.139584
9250	0.117248
9251	0.085568
9252	0.055232
9253	0.029184
9254	0
9285	0
9286	0
9287	0.031424
9288	0.176192
9289	0.30624
9290	0.425024
9291	0.504896
9292	0.522048
9293	0.460992
9294	0.378944
9295	0.270144
9296	0.153984
9297	0.033664
9298	0
9299	0
9330	0
9331	0.014528
9332	0.116736
9333	0.224576
9334	0.30336
9335	0.348672
9336	0.36128
9337	0.324224
9338	0.283328
9339	0.213504
9340	0.124864
9341	0.012096
9342	0
9343	0
10000	6.4e-05

## Sheet: ED_Fig. 5b
USP36 (apo)				USP36~Fubi-PA				USP36~Ub-PA
Mass (Da)	abundance (a.u.)			Mass (Da)	abundance (a.u.)			Mass (Da)	abundance (a.u.)
20000	0.011012			20000	0.039032			20000	0.007242
41799	0			50425	0			25636	0
41866	0.319348			50426	0.78064			25637	0.181054
41867	0.264288			50427	0.858704			25638	0.188297
41868	0.22024			50428	2.26386			25639	0.181054
41869	0.187204			50429	2.61514			25641	0
41870	0.154168			50430	3.00546			51213	0
41871	0.11012			50431	3.39579			51215	0.123117
41872	0.077084			50432	3.78611			51216	0.137601
41873	0			50433	4.17643			51217	0.159328
42686	0			50434	7.14286			51218	0.173812
42687	0.11012			50435	9.09446			51219	0.188297
42688	0.154168			50436	10.3435			51220	0.202781
42689	0.187204			50437	11.6315			51221	0.217265
42690	0.231252			50438	12.9196			51222	0.23175
42691	0.264288			50439	16.7057			51223	0.246234
42692	0.319348			50440	21.6237			51224	0.354867
42693	0.5506			50441	24.2779			51225	0.376593
42694	0.792864			50442	27.0101			51226	0.391078
42695	1.43156			50443	29.7034			51227	0.39832
42696	2.02621			50444	32.4746			51228	0.405562
42697	4.03039			50445	36.534			51229	0.420046
42698	5.17564			50446	39.8126			51230	0.441773
42699	6.21077			50447	44.4965			51231	0.456257
42700	7.48816			50448	48.0874			51232	0.774913
42701	8.8096			50449	51.7564			51233	0.840093
42702	10.6266			50450	56.2841			51234	0.984936
42703	12.851			50451	60.8509			51235	1.20944
42704	14.9323			50452	64.5199			51236	1.39774
42705	17.1787			50453	68.267			51237	1.6657
42706	20.0198			50454	72.014			51238	1.89745
42707	23.2353			50455	75.605			51239	2.13644
42708	26.3517			50456	79.0008			51240	2.49131
42709	30.1288			50457	81.9282			51241	2.80272
42710	33.7077			50458	84.6214			51242	3.15759
42711	38.0465			50459	87.2756			51243	4.08459
42712	42.6165			50460	91.2959			51244	4.59154
42713	47.0543			50461	93.8329			51245	5.33749
42714	51.9877			50462	95.7845			51246	6.48175
42715	56.5466			50463	97.1116			51247	7.51014
42716	61.2047			50464	98.1655			51248	8.80649
42717	65.9619			50465	99.1023			51249	11.0371
42718	70.653			50466	99.8048			51250	12.8766
42719	75.0248			50467	100			51251	14.6364
42720	79.2534			50468	99.8048			51252	17.3812
42721	83.1296			50469	98.829			51253	19.7422
42722	86.8517			50470	97.8142			51254	22.5449
42723	90.5627			50471	96.4871			51255	26.2746
42724	93.5139			50472	94.8087			51256	29.5553
42725	95.7273			50473	92.8571			51257	32.9881
42726	97.4452			50474	90.4372			51258	36.8192
42727	98.8768			50475	88.0172			51259	40.6793
42728	99.7577			50476	85.1678			51260	44.6842
42729	100			50477	82.2014			51261	49.1961
42730	99.5045			50478	77.3614			51262	53.6283
42731	98.5574			50479	74.4731			51263	57.9592
42732	97.0818			50480	72.9118			51264	62.7173
42733	95.1988			50481	69.7112			51265	67.1784
42734	92.9743			50482	66.6667			51266	71.502
42735	90.2654			50483	63.5831			51267	75.7097
42736	87.138			50484	60.5777			51268	79.5409
42737	83.7463			50485	57.6503			51269	83.524
42738	80.2224			50486	54.879			51270	86.9641
42739	76.137			50487	52.0297			51271	90.1724
42740	72.448			50488	49.3365			51272	93.062
42741	68.5938			50489	46.5652			51273	95.3143
42742	64.7396			50490	43.2084			51274	96.9945
42743	61.0395			50491	41.2178			51275	98.4284
42744	57.4606			50492	39.2662			51276	99.3917
42745	53.6505			50493	35.9094			51277	100
42746	50.3359			50494	34.2701			51278	99.7682
42747	46.9442			50495	29.8205			51279	98.9137
42748	44.026			50496	28.6495			51280	97.8708
42749	41.295			50497	27.4785			51281	96.3717
42750	38.4539			50498	26.2295			51282	94.3149
42751	36.1524			50499	24.1998			51283	91.925
42752	33.3333			50500	23.0679			51284	89.115
42753	31.3181			50501	21.936			51285	86.0661
42754	29.4681			50502	20.1405			51286	82.6984
42755	27.6842			50503	19.2037			51287	79.0556
42756	26.1315			50504	16.4325			51288	75.449
42757	24.4797			50505	14.637			51289	71.3499
42758	23.2463			50506	13.8173			51290	67.2219
42759	21.7267			50507	13.1928			51291	63.1301
42760	20.5264			50508	11.8267			51292	59.0237
42761	19.8106			50509	11.2022			51293	54.8812
42762	18.5662			50510	10.6557			51294	51.0429
42763	17.5311			50511	10.0312			51295	47.2769
42764	16.518			50512	9.52381			51296	43.6631
42765	15.4058			50513	8.97736			51297	40.0565
42766	14.5358			50514	8.54801			51298	36.4282
42767	13.6659			50515	8.00156			51299	32.9954
42768	12.84			50516	6.40125			51300	30.0912
42769	12.0361			50517	5.30835			51301	27.5058
42770	11.2543			50518	5.19126			51302	25
42771	10.098			50519	5.11319			51303	22.3566
42772	9.21705			50520	4.95707			51304	19.6263
42773	8.51228			50521	4.879			51305	17.7216
42774	7.89561			50522	4.83997			51306	15.8314
42775	7.03667			50523	4.72287			51307	14.2019
42776	6.55214			50524	4.64481			51308	12.6304
42777	5.97952			50525	4.52771			51309	11.4064
42778	5.47297			50526	4.44965			51310	10.5156
42779	5.19766			50527	4.37158			51311	9.6321
42780	4.77921			50528	3.55191			51312	8.35747
42781	4.00837			50529	3.55191			51313	7.67671
42782	3.83218			50530	2.77127			51314	7.16976
42783	3.68902			50531	2.77127			51315	6.6628
42784	2.57681			50532	2.8103			51316	6.17758
42785	2.43365			50533	2.8103			51317	5.70684
42786	2.15835			50534	2.84934			51318	4.91744
42787	2.04823			50535	2.77127			51319	4.67845
42788	1.9271			50536	2.65418			51320	4.45394
42789	1.80597			50537	2.57611			51321	4.21495
42790	1.67382			50538	2.49805			51322	3.96871
42791	1.5637			50539	2.38095			51323	3.75145
42792	1.4646			50540	2.22482			51324	3.63557
42793	1.35448			50541	2.0687			51325	3.30243
42794	0.803876			50542	1.91257			51326	3.09965
42795	0.77084			50543	1.75644			51327	2.83893
42796	0.49554			50544	1.60031			51328	1.854
42797	0.462504			50545	1.48322			51329	1.72364
42798	0.638696			50546	1.32709			51330	1.59328
42799	0.616672			50547	1.17096			51331	1.46292
42800	0.60566			50548	1.01483			51332	1.23841
42801	0.60566			50549	0			51333	1.16599
42802	0.60566			80000	0.039032			51334	1.02839
42803	0.616672							51335	0.970452
42804	0.616672							51336	0.912514
42805	0.616672							51337	0.869061
42806	0.627684							51338	0.840093
42807	0.638696							51339	0.811124
42808	0.649708							51340	0.724218
42809	0.649708							51341	0.753187
42810	0.187204							51342	0.716976
42811	0							51343	0.644554
42812	0							51344	0.615585
80000	0.011012							51345	0.586616
								51346	0.557648
								51347	0.477984
								51348	0.463499
								51349	0.449015
								51350	0.434531
								51351	0.412804
								51352	0.391078
								51353	0.369351
								51354	0.340382
								51355	0.311414
								51356	0.347625
								51357	0.06518
								51358	0.06518
								51360	0
								80000	0.007242

## Sheet: ED_Fig. 5d
USP36 81-424			USP36 81-424~FUBI-PA			USP36 81-424~UB-PA			USP36 81-424~FUBI-PA + CAA			USP36 81-424~UB-PA + CAA
52.5	52.5	52.5	65.1	65.1	65.1	77.7	77.7	77.7	51.9	51.9	52.2	52.5	52.5	52.5
