# Supplementary material for: Molecular basis for ubiquitin/Fubi cross-reactivity in USP16 and USP36
Source: Nat Chem Biol. 2023 Jul 13;19(11):1394–405. doi: 10.1038/s41589-023-01388-1 (PMC10611586; doi:10.1038/s41589-023-01388-1)
Supplement: Supplementary file 19 — Numerical source data [file 41589_2023_1388_MOESM19_ESM.xlsx]

## Sheet: Titlepage
Molecular basis for Ubiquitin/Fubi cross-reactivity in USP16 and USP36
Numerical raw data for Extended Data Figure 9

## Sheet: ED_Fig. 9a
HA-ISG15-PA				HA-NEDD8-PA				HA-UFM1-PA				HA-URM1-PA				HA-SUMO1-PA
mass (Da)	abundance (a.u.)			mass (Da)	abundance (a.u.)			mass (Da)	abundance (a.u.)			mass (Da)	abundance (a.u.)			mass (Da)	abundance (a.u.)
500	0.000230667			500	0.000266528			500	0.00408847			500	0.00201361			500	0.00938879
1476	0			3801	0			2197	0			2243	0			6233	0
1477	0.019376			3803	0.0956836			2198	0.0735925			2244	0.251702			6234	0.685382
1481	0			3804	0.126068			2199	0.470175			2245	0.219484			6235	1.45526
2394	0			3805	0.0586362			2200	0			2246	0			6236	2.10309
2395	0			3806	0			2315	0			3468	0			6237	2.0937
2396	0.143475			6106	0			2316	0.126743			3474	0.153035			6238	1.47404
2397	0.348307			6108	0.0341156			2318	0			3477	0.300028			6239	0.722937
2398	0.408511			6112	0.0679647			5110	0			3479	0			6240	0
2399	0.274032			6113	0.0860886			5112	0.318901			5292	0			12424	0
2400	0.162851			6115	0			5114	0.208512			5293	0.175184			12425	0
2401	0.0495933			8474	0			5116	0			5294	0.259756			12426	1.68998
2402	0			8475	0.032783			5175	0			5295	0.28996			12427	3.9339
2404	0			8476	0.163115			5176	0			5296	0.223511			12428	6.10271
2459	0			8477	0.40459			5182	0.854491			5298	0			12429	8.05558
2461	0.0694307			8478	0.678047			5183	1.70898			6072	0			12430	10.7314
2462	0.0350613			8479	0.871014			5184	1.25107			6073	0.18928			12431	12.6185
2463	0			8480	0.921121			5185	0.306636			6074	0.332246			12432	13.8954
2914	0			8481	0.831301			5187	0			6075	0.402722			12433	14.1114
2916	0.0742747			8482	0.618878			10218	0			6076	0.3403			12434	13.4541
2917	0.092036			8483	0.327563			10220	0.151274			6077	0.207402			12435	11.398
2918	0.047748			8484	0.0442437			10221	0.249397			6078	0.110749			12436	8.64708
2919	0.0336773			8485	0			10222	0.367963			6079	0.0785309			12437	5.23894
2921	0			8489	0			10223	1.02621			6080	0.0845717			12438	1.7557
6393	0			8490	0.0258532			10224	2.04424			6082	0			12439	1.03277
6395	0.080964			8491	0.126334			10225	2.84967			8104	0			12441	0
6396	0.138169			8492	0.287584			10226	3.43432			8117	0			12455	0
6397	0.126867			8493	0.380336			10227	3.89223			12150	0			12456	0.525772
6398	0.103339			8494	0.497874			10228	3.99444			12151	0			12457	0.722937
6399	0.0929587			8495	0.62181			10229	3.91267			12152	0.487294			12458	2.24392
6400	0.0604347			8496	0.733219			10230	3.62648			12153	1.43571			12459	4.78828
6402	0			8497	0.844894			10231	3.41796			12154	2.87947			12460	8.52502
9246	0			8498	0.958168			10232	2.89055			12155	5.01389			12461	15.1066
9253	0.0286027			8499	1.09596			10233	2.29772			12156	8.24373			12462	23.7255
9254	0.031832			8500	1.18232			10234	1.44323			12157	12.5106			12463	36.1281
9256	0			8501	1.22416			10235	0.662333			12158	17.301			12464	50.1267
9273	0			8502	1.16553			10236	0.0572386			12159	22.2242			12465	64.9141
9274	0.0251427			8503	0.99415			10237	0.0695041			12160	26.7347			12466	78.7626
9275	0.03114			8504	0.691907			10238	0.0981234			12161	30.1941			12467	90.3671
9277	0			8505	0.356881			10239	0.110389			12162	32.1292			12468	97.7655
18390	0			8506	0.0732952			10240	0.110389			12163	31.6842			12469	100
18403	0			8507	0.0229214			10241	0.1063			12164	28.7665			12470	96.3947
18405	0.026296			8508	0			10242	0.18807			12165	24.1009			12471	88.8743
18406	0.026988			8509	0			10243	0.204424			12166	18.7306			12472	77.4387
18407	0.0272187			8511	0.0263863			10244	0.1063			12167	13.5838			12473	64.4165
18411	0			8512	0.032783			10245	0.1063			12168	9.30087			12474	51.3567
18412	0.0302173			8514	0			10246	0.637802			12169	6.08312			12475	39.1982
18413	0.04152			8529	0			10247	0.592829			12170	3.68894			12476	27.6124
18414	0.0519			8531	0.0506403			10248	0.527413			12171	2.09617			12477	18.571
18415	0.0578973			8532	0.109543			10249	0.441555			12172	1.2283			12478	11.5858
18416	0.0638947			8533	0.191367			10250	0.269839			12173	0.596029			12479	6.12149
18417	0.102185			8534	0.419249			10251	0.200335			12174	0.201361			12480	2.78847
18418	0.307017			8535	0.69857			10252	0.216689			12175	0.0281906			12481	2.48803
18419	0.489244			8536	0.983489			10253	0.126743			12176	0			12482	2.30964
18420	0.722909			8537	1.16526			10254	0.727748			12695	0			12483	1.87776
18421	1.0267			8538	1.17805			10255	1.83164			12696	0.062422			12484	1.45526
18422	1.48157			8539	1.01547			10256	3.99035			12698	0			12485	1.65243
18423	1.84141			8540	0.724956			10257	8.31187			12699	0.159075			12487	0
18424	2.15789			8541	0.469089			10258	14.8044			12700	0.31211			80000	0.00938879
18425	2.32835			8542	0.265728			10259	24.3223			12701	0.475212
18426	2.37794			8543	0.0924852			10260	37.1356			12702	0.640329
18427	2.30251			8544	0.0303842			10261	52.0667			12703	1.0652
18428	2.1685			8545	0			10262	68.1671			12704	1.50215
18429	1.84995			8546	0			10263	82.8816			12705	2.12436
18430	1.6292			9589	0			10264	94.1821			12706	3.14325
18431	1.10743			9591	0.0367809			10265	100			12707	4.60714
18432	0.994865			9592	0.0431775			10266	99.0024			12708	6.69325
18433	0.631104			9593	0.051973			10267	90.2449			12709	10.1889
18434	0.59512			9594	0.0684977			10268	75.187			12710	15.2692
18435	0.270111			9595	0.0956836			10269	56.9892			12711	22.3169
18436	0.329853			9596	0.130066			10270	39.6051			12712	31.8795
18437	0.30794			9597	0.595157			10271	25.0583			12713	43.8605
18438	0.198604			9598	1.05545			10272	13.8027			12714	58.1108
18439	0.216135			9599	1.52614			10273	6.76643			12715	73.6277
18440	0.203679			9600	1.97711			10274	2.97641			12716	87.7754
18441	0.209445			9601	2.30254			10275	1.63539			12717	97.5998
18442	0.233896			9602	2.47525			10276	1.26743			12718	100
18443	0.251888			9603	2.46565			10277	0.82996			12719	93.5544
18444	0.285796			9604	2.18366			10278	0.960792			12720	79.1954
18445	0.347153			9605	1.66287			10279	0.539679			12721	60.4506
18446	0.445648			9606	1.05812			10280	0.486528			12722	41.7563
18447	0.715528			9607	0.410187			10281	0			12723	26.038
18448	1.08206			9608	0.212156			10282	0			12724	14.8987
18449	1.82388			9609	0.156185			10341	0			12725	7.90544
18450	2.6725			9610	0.121004			10342	0.278016			12726	3.34662
18451	4.18268			9611	0.0794254			10343	0.821783			12727	1.68338
18452	6.65358			9613	0			10344	1.6313			12728	1.12158
18453	10.3408			9871	0			10345	3.16039			12729	0.81954
18454	15.6032			9872	0			10346	5.5685			12730	0.654424
18455	22.4907			9873	0.0487746			10347	9.6488			12731	0.557771
18456	31.2468			9874	0.264929			10348	15.2541			12732	0.26781
18457	41.5322			9875	0.52586			10349	20.9085			12733	0.356409
18458	53.0725			9876	0.782793			10350	25.4426			12734	0.499376
18459	64.8333			9877	1.02507			10351	27.7199			12735	0.21747
18460	76.2766			9878	1.17965			10352	27.6871			12736	0.428899
18461	86.0179			9879	1.32038			10353	25.5489			12737	0.598043
18462	94.0151			9880	1.08957			10354	21.8079			12738	0.130885
18463	98.3902			9881	1.1578			10355	17.143			12739	0.165116
18464	100			9882	0.823572			10356	12.4821			12740	0.185252
18465	97.4456			9883	0.389131			10357	8.81066			12742	0
18466	91.9308			9884	0.206826			10358	6.23901			80000	0.00201361
18467	83.2608			9885	0.31397			10359	4.66086
18468	72.8088			9886	0.87901			10360	3.33211
18469	61.2879			9887	2.26842			10361	2.82922
18470	49.9476			9888	5.04218			10362	2.46126
18471	39.2735			9889	9.98707			10363	1.98291
18472	29.7292			9890	17.7329			10364	1.90932
18473	21.8335			9891	28.5606			10365	1.83164
18474	15.2535			9892	42.3097			10366	1.67627
18475	10.2972			9893	58.0575			10367	0.903553
18476	6.64574			9894	74.1071			10368	0.564209
18477	4.09756			9895	88.0654			10369	0.265751
18478	2.5055			9896	97.36			10370	0
18479	1.4788			9897	100			10371	0
18480	1.02278			9898	95.6652			80000	0.00408847
18481	0.835013			9899	84.7559
18482	0.719911			9900	69.668
18483	0.797184			9901	52.4959
18484	0.697536			9902	36.0604
18485	0.694537			9903	22.451
18486	0.603655			9904	12.5335
18487	0.632949			9905	6.07977
18488	0.549217			9906	2.86518
18489	0.53976			9907	1.25455
18490	0.444033			9908	0.577566
18491	0.395132			9909	0.290249
18492	0.348076			9910	0.406455
18493	0.23874			9911	0.725489
18494	0.30794			9912	1.23056
18495	0.39098			9913	2.42381
18496	0.458335			9914	3.56268
18497	0.573668			9915	4.70928
18498	0.62972			9916	5.79699
18499	0.698228			9917	6.57258
18500	0.829939			9918	6.81779
18501	0.826017			9919	6.35083
18502	0.788649			9920	5.60402
18503	0.751743			9921	4.55283
18504	0.68162			9922	3.56508
18505	0.59858			9923	2.74257
18506	0.555445			9924	2.10451
18507	0.506775			9925	1.51841
18508	0.445417			9926	1.274
18509	0.307479			9927	1.0264
18510	0.232512			9928	0.966164
18511	0.156392			9929	0.922187
18512	0.047748			9930	0.923786
18513	0.064356			9931	0.967497
18514	0.0551293			9932	1.06531
18515	0.052592			9933	1.05998
18516	0.0396747			9934	1.45391
18517	0.0410587			9935	1.39421
18518	0.0412893			9936	1.68872
18519	0.0357533			9937	1.73776
18520	0.0299867			9938	1.73403
18521	0.0223747			9939	1.67699
18523	0			9940	1.56692
18531	0			9941	1.37982
18532	0.0299867			9942	1.07571
18533	0.0156853			9943	0.721225
18536	0			9944	0.360346
18537	0.0216827			9945	0.0927518
18538	0.0765813			9946	0.0314503
18539	0.100571			9947	0.0322499
18540	0.112104			9948	0.0338491
18541	0.131249			9949	0.032783
18542	0.236664			9950	0
18543	0.324779			9954	0.0330495
18544	0.422581			9955	0.0426445
18545	0.535839			9956	0
18546	0.820943			10170	0
18547	1.14388			10172	0.0780927
18548	1.44121			10173	0.116473
18549	1.73231			10174	0.146857
18550	1.97889			10175	0.166047
18551	2.10299			10176	0.174842
18552	2.12352			10177	0.169778
18553	1.94152			10178	0.154053
18554	1.65065			10179	0.131398
18555	1.26867			10180	0.106878
18556	0.885068			10181	0.0868882
18557	0.551293			10182	0.0791588
18558	0.181535			10183	0.0940844
18559	0.136785			10184	0.132998
18560	0.0652787			10185	0.183638
18561	0.058128			10186	0.377137
18562	0.052592			10187	0.571436
18563	0.0389827			10188	0.714029
18564	0			10189	0.774264
80000	0.000230667			10190	0.703368
				10191	0.588494
				10192	0.360346
				10193	0.310239
				10194	0.254534
				10195	0.255334
				10196	0.258266
				10197	0.256933
				10198	0.246272
				10199	0.225483
				10200	0.19803
				10201	0.168712
				10202	0.143126
				10203	0.120204
				10204	0.0972827
				10205	0.0714295
				10207	0
				80000	0.000266528
