# Supplementary material for: Molecular basis for ubiquitin/Fubi cross-reactivity in USP16 and USP36
Source: Nat Chem Biol. 2023 Jul 13;19(11):1394–405. doi: 10.1038/s41589-023-01388-1 (PMC10611586; doi:10.1038/s41589-023-01388-1)
Supplement: Supplementary file 20 — Numerical source data. [file 41589_2023_1388_MOESM20_ESM.xlsx]

## Sheet: Titlepage
Molecular basis for Ubiquitin/Fubi cross-reactivity in USP16 and USP36
Numerical raw data for Extended Data Figure 10

## Sheet: ED_Fig. 10b
Fubi (L72R)-PA				Fubi (V40R, P47Q)-PA				Fubi (H11I, F13L)-PA				Fubi (G69L, M71L)-PA				Fubi (G69L, M71L, E66H)-PA				Fubi (G69L, M71L, L72R)-PA				Fubi (V40R, P47Q,G69L M71, L72R)-PA
mass (Da)	abundance (a.u.)			mass (Da)	abundance (a.u.)			mass (Da)	abundance (a.u.)			mass (Da)	abundance (a.u.)			mass (Da)	abundance (a.u.)			mass (Da)	abundance (a.u.)			mass (Da)	abundance (a.u.)
3000	0.00698519			3000	0.0280269			3000	0.0240848			3000	0.0026894			3000	0.00826378			3000	0.00032179			3000	0.00389302
7771	0			7817	0			3837	0			3918	0			3907	0			5210	0			7897	0
7772	0.216541			7818	1.54148			3839	1.63776			3920	0.174811			3908	0.280969			5211	0.0273526			7898	0
7773	0.461023			7819	2.13004			3840	1.9027			3921	0.169432			3909	1.28089			5212	0.076909			7899	0.37373
7774	0.866164			7820	2.85874			3841	1.7341			3922	0.150606			3910	1.20651			5213	0.136441			7900	1.08226
7775	3.79296			7821	8.8565			3842	1.39692			3923	0.379206			3911	0.900752			5214	0.244564			7901	2.74069
7776	9.47192			7822	14.4899			3843	1.13198			3924	0.145228			3912	0.528882			5215	0.164115			7902	6.67264
7777	19.1674			7823	23.8509			3844	0.987476			3926	0.104887			3915	0			5216	0.051809			7903	14.0694
7778	34.1157			7824	39.4619			3845	0.939306			3927	0.263561			7777	0			5218	0			7904	27.2122
7779	54.1702			7825	57.4832			3846	0			3929	0			7778	2.3965			7795	0			7905	45.3148
7780	74.6577			7826	71.5247			7671	0			7656	0			7779	6.64408			7796	0.0849538			7906	65.9828
7781	91.3314			7827	86.1267			7672	0.987476			7657	0			7780	16.3292			7797	0.155427			7907	84.9029
7782	100			7828	100			7673	2.14355			7658	0.755722			7781	30.9644			7798	0.23137			7908	97.4968
7783	94.9218			7829	90.7791			7674	2.6975			7659	2.03319			7782	49.624			7799	0.3012			7909	100
7784	78.283			7830	62.6121			7675	3.3237			7660	3.57959			7783	69.6719			7800	0.353331			7910	91.6183
7785	55.8117			7831	35.9305			7676	8.3815			7661	5.41107			7784	89.1166			7801	0.376178			7911	73.2238
7786	35.2543			7832	15.2466			7677	23.4827			7662	7.54108			7785	100			7802	0.367168			7912	50.473
7787	19.335			7833	6.72646			7678	46.0742			7663	9.82169			7786	95.678			7803	0.325656			7913	29.3767
7788	8.5848			7834	3.81166			7679	68.3285			7664	11.5295			7787	81.1586			7804	0.170873			7914	14.5288
7789	4.21207			7835	0			7680	85.2601			7665	12.0593			7788	62.2924			7805	0.19372			7915	6.2444
7790	2.44482			10000	0.0280269			7681	100			7666	11.2309			7789	40.0628			7806	0.114559			7916	2.63557
7791	1.29925							7682	99.8314			7667	9.50434			7790	20.709			7807	0.0350756			7917	1.26523
7792	0.342274							7683	82.9239			7668	7.24525			7791	8.99926			7809	0.0167333			7918	0.424339
7793	0							7684	64.6676			7669	4.87857			7792	3.10718			7810	0.0292833			7919	0.132363
7795	0							7685	46.1705			7670	2.72167			7793	0.925543			7811	0.185997			7920	0
10000	0.00698519							7686	26.3006			7671	1.16451			7794	0.297496			7812	0.722108			7921	0
								7687	11.8015			7672	0.49216			7795	0			7813	2.64387			80000	0.00389302
								7688	3.0106			7673	0.293145			7809	0			7814	7.23974
								7689	1.13198			7674	0.153296			7810	0.338815			7815	16.0189
								7690	0			7675	0.228599			7815	0			7816	29.85
								10000	0.0240848			7676	0.336175			7816	0.74374			7817	48.2387
												7677	0.451819			7817	1.29741			7818	68.8989
												7679	0			7818	3.59474			7819	88.0353
												7767	0			7819	4.90869			7820	99.6525
												7768	0.263561			7820	5.6359			7821	100
												7769	0.615873			7821	5.77638			7822	88.6545
												7770	2.13807			7822	5.56152			7823	69.9418
												7771	5.41914			7823	5.12354			7824	49.4019
												7772	12.2986			7824	4.18147			7825	31.4435
												7773	24.6188			7825	2.95017			7826	17.5475
												7774	42.8583			7826	1.71887			7827	8.34607
												7775	63.3462			7827	0.735476			7828	2.94281
												7776	82.2957			7828	0.231386			7829	0.599504
												7777	96.848			7829	0.289232			7830	0.0514872
												7778	100			7830	0			7831	0
												7779	88.4329			7832	0.264441			7834	0
												7780	66.9177			7834	0			7835	0.0495564
												7781	41.6212			10000	0.00826378			7836	0.388728
												7782	21.1333							7837	0.864663
												7783	9.35643							7838	1.46352
												7784	3.52043							7839	2.19078
												7785	0.822957							7840	2.97178
												7786	0.190947							7841	3.64111
												7788	0							7842	3.99412
												7790	0.204394							7843	3.85607
												7791	0.199016							7844	3.29132
												7792	0.564774							7845	2.46077
												7793	0.922465							7846	1.5385
												7794	1.40656							7847	0.697329
												7795	1.86913							7848	0.115846
												7796	2.36667							7849	0
												7797	3.05516							7851	0.0193077
												7798	3.94266							7852	0.064359
												7799	4.8463							7853	0.247782
												7800	4.72528							7854	0.578587
												7801	3.14122							7855	0.993702
												7802	1.78576							7856	1.58162
												7803	1.07307							7857	1.95683
												7804	0.551327							7858	2.10872
												7805	0.0914396							7859	1.99094
												7806	0							7860	1.636
												7809	0							7861	1.19772
												7810	0.0726138							7862	0.823473
												7811	0.233978							7863	0.650347
												7812	0.62663							7864	0.523882
												7813	1.14031							7865	0.415759
												7814	1.81804							7866	0.299591
												7815	1.95251							7867	0.157358
												7816	1.74811							7868	0.0511654
												7817	2.26985							7869	0
												7818	3.10357							7870	0
												7819	3.71675							10000	0.00032179
												7820	3.98838
												7821	4.20622
												7822	4.02065
												7823	3.26762
												7824	1.94982
												7825	0.71807
												7826	0.260872
												7827	0.0833714
												7828	0.107576
												7829	0.102197
												7830	0
												7831	0
												7835	0
												7836	0.0779926
												7837	0.470645
												7838	0.828336
												7839	1.22637
												7840	1.32587
												7841	1.2936
												7842	1.25326
												7843	1.19947
												7844	1.02197
												7845	0.874055
												7846	0.575532
												7847	0.282387
												7848	0.0887502
												7850	0
												7851	0
												10000	0.0026894
